# Supplementary material for: Modeling the global effect of the basic-leucine zipper transcription factor 1 (bZIP1) on nitrogen and light regulation in Arabidopsis
Source: BMC Syst Biol. 2010 Aug 12;4:111. doi: 10.1186/1752-0509-4-111 (PMC2933594; doi:10.1186/1752-0509-4-111)
Supplement: Additional file 1 — Regulated gene lists in bzip1-1 and WT sibling. Genes are sorted based on their regulation according to the ANOVA analysis (pval < 0.01 cutoff): N, L, G, N*L, N*G, L*G, N*L*G; where N = Nitrogen, L = Light, G = Genotype (bzip1-1 vs. WT sibling). [file 1752-0509-4-111-S1.XLS]

## Sheet: Supp. Table 1
Additional file 1: Genes are sorted based on their regulation according to the ANOVA analysis (pval<0.01 cutoff): N, L, G, N*L, N*G, L*G, N*L*G; where N= Nitrogen, L= Light, G= Genotype (bzip1-1 vs. WT sibling). pval<0.01 cutoff).
>Nitrogen Factor	Probe ID	AGI locus	Gene annotation
1	250537_at	At5g08565	positive transcription elongation factor/ zinc ion binding
2	247443_at	At5g62720	integral membrane HPP family protein
3	250698_at	At5g06810	mitochondrial transcription termination factor-related / mTERF-related
4	259298_at	At3g05370	disease resistance family protein
5	265272_at	At2g28350	ARF10 (AUXIN RESPONSE FACTOR 10); miRNA binding / transcription factor
6	257788_at	At3g27010	AT-TCP20 (Arabidopsis thaliana teosinte branched 1, cycloidea, PCF (TCP)-domain family protein 20); transcription factor
7	248291_at	At5g53020	unknown protein
8	257662_at	At3g13320	CAX2 (CATION EXCHANGER 2); calcium:hydrogen antiporter
9	261139_at	At1g19700	BEL10 (BEL1-LIKE HOMEODOMAIN 10); DNA binding / transcription factor
10	247284_at	At5g64410	ATOPT4 (oligopeptide transporter 4); oligopeptide transporter
11	261402_at	At1g79670	RFO1 (RESISTANCE TO FUSARIUM OXYSPORUM 1),RFO1 (RESISTANCE TO FUSARIUM OXYSPORUM 1); kinase
12	251477_at	At3g59680	unknown protein
13	255740_at	At1g25390	protein kinase family protein
14	261334_at	At1g44960	unknown protein
15	257451_at	At1g05690	BT3 (BTB and TAZ domain protein 3); protein binding / transcription regulator
16	250351_at	At5g12030	AT-HSP17.6A (Arabidopsis thaliana heat shock protein 17.6A)
17	257670_at	At3g20340	unknown protein
18	259020_at	At3g07470	unknown protein
19	262953_at	At1g75670	unknown protein
20	253294_at	At4g33750	unknown protein
21	263777_at	At2g46450	ATCNGC12 (cyclic nucleotide gated channel 12); cyclic nucleotide binding / ion channel
22	266137_at	At2g45010	unknown protein
23	251880_at	At3g54290	unknown protein
24	254532_at	At4g19660	NPR4 (NPR1-LIKE PROTEIN 4); protein binding
25	265957_at	At2g37300	unknown protein
26	263206_at	At1g10590	DNA-binding protein-related
27	247256_at	At5g64730	transducin family protein / WD-40 repeat family protein
28	251233_at	At3g62800	DRB4 (double-stranded RNA-binding domain (DsRBD)-containing protein 4); double-stranded RNA binding
29	247444_at	At5g62630	HIPL2 (HIPL2 PROTEIN PRECURSOR)
30	261002_at	At1g26520	unknown protein
31	255052_at	At4g09720	AtRABG3a; GTP binding
32	258164_at	At3g17910	SURF1 (SURFEIT 1)
33	260771_at	At1g49160	WNK7 (Arabidopsis WNK kinase 7); kinase
34	264668_at	At1g09780	2,3-biphosphoglycerate-independent phosphoglycerate mutase, putative / phosphoglyceromutase, putative
35	255511_at	At4g02075	PIT1 (PITCHOUN 1); protein binding / zinc ion binding
36	263119_at	At1g03110	transducin family protein / WD-40 repeat family protein
37	246418_at	At5g16960	NADP-dependent oxidoreductase, putative
38	266131_at	At2g45160	scarecrow transcription factor family protein
39	253245_at	At4g34590	GBF6 (G-box binding factor 6); DNA binding / transcription factor
40	251195_at	At3g62930	glutaredoxin family protein
41	258291_at	At3g23310	protein kinase, putative
42	259498_at	At1g15880	GOS11 (GOLGI SNARE 11); SNARE binding
43	251149_at	At3g62940	OTU-like cysteine protease family protein
44	257792_at	At3g27080	TOM20-3 (TRANSLOCASE OF OUTER MEMBRANE 20 KDA SUBUNIT 3); protein translocase
45	258925_at	At3g10420	sporulation protein-related
46	251374_at	At3g60390	HAT3 (homeobox-leucine zipper protein 3); transcription factor
47	254080_at	At4g25630	FIB2 (FIBRILLARIN 2)
48	255230_at	At4g05390	ATRFNR1 (ROOT FNR 1); oxidoreductase
49	267346_at	At2g39940	COI1 (CORONATINE INSENSITIVE 1); ubiquitin-protein ligase
50	264314_at	At1g70420	unknown protein
51	249359_at	At5g40470	unknown protein
52	245094_at	At2g40840	DPE2 (DISPROPORTIONATING ENZYME 2); 4-alpha-glucanotransferase/ heteroglycan binding
53	258134_at	At3g24530	AAA-type ATPase family protein / ankyrin repeat family protein
54	261604_at	At1g49590	formin-binding protein-related
55	253364_at	At4g33160	F-box family protein (FBX13)
56	262816_at	At1g11780	oxidoreductase, 2OG-Fe(II) oxygenase family protein
57	251311_at	At3g61140	FUS6 (FUSCA 6)
58	252439_at	At3g47400	pectinesterase family protein
59	265028_at	At1g24530	transducin family protein / WD-40 repeat family protein
60	248276_at	At5g53550	YSL3 (YELLOW STRIPE LIKE 3); oligopeptide transporter
61	245392_at	At4g15680	glutaredoxin family protein
62	266527_at	At2g16840	transposable element gene At2g16840
63	262584_at	At1g15440	transducin family protein / WD-40 repeat family protein
64	245977_at	At5g13110	G6PD2 (GLUCOSE-6-PHOSPHATE DEHYDROGENASE 2); glucose-6-phosphate 1-dehydrogenase
65	248666_at	At5g48630	cyclin family protein
66	249067_at	At5g43960	nuclear transport factor 2 (NTF2) family protein / RNA recognition motif (RRM)-containing protein
67	245201_at	At1g67840	ATP-binding region, ATPase-like domain-containing protein
68	252917_at	At4g38960	zinc finger (B-box type) family protein,zinc ion binding
69	258954_at	At3g01400	armadillo/beta-catenin repeat family protein
70	251183_at	At3g62630	unknown protein
71	264466_at	At1g10380	unknown protein
72	265742_at	At2g01290	ribose-5-phosphate isomerase
73	266590_at	At2g46240	ATBAG6/BAG6 (ARABIDOPSIS THALIANA BCL-2-ASSOCIATED ATHANOGENE 6); calmodulin binding / protein binding
74	265475_at	At2g15620	NIR1 (NITRITE REDUCTASE); ferredoxin-nitrate reductase
75	253840_at	At4g27780	ACBP2 (ACYL-COA BINDING PROTEIN ACBP 2)
76	246196_at	At4g37090	unknown protein
77	253789_at	At4g28570	alcohol oxidase-related
78	264616_at	At2g17740	DC1 domain-containing protein
79	259440_at	At1g01550	BPS1 (BYPASS 1)
80	265648_at	At2g27500	glycosyl hydrolase family 17 protein,hydrolase, hydrolyzing O-glycosyl compounds
81	262904_at	At1g59725	DNAJ heat shock protein, putative
82	257822_at	At3g25230	ROF1 (ROTAMASE FKBP 1); FK506 binding / calmodulin binding / peptidyl-prolyl cis-trans isomerase,unknown protein
83	255579_at	At4g01460	basic helix-loop-helix (bHLH) family protein
84	248885_at	At5g46150	LEM3 (ligand-effect modulator 3) family protein / CDC50 family protein
85	260155_at	At1g52870	peroxisomal membrane protein-related
86	257840_at	At3g25250	AGC2-1 (OXIDATIVE SIGNAL-INDUCIBLE1); kinase
87	258316_at	At3g22660	rRNA processing protein-related
88	249214_at	At5g42720	glycosyl hydrolase family 17 protein
89	261410_at	At1g07610	MT1C (metallothionein 1C)
90	252346_at	At3g48650	pseudogene
91	255995_at	At1g29750	RKF1 (RECEPTOR-LIKE KINASE IN FLOWERS 1); ATP binding / kinase/ protein serine/threonine kinase,RKF1 (RECEPTOR-LIKE KINASE IN FLOWERS 1); ATP binding / protein serine/threonine kinase
92	249459_at	At5g39580	peroxidase,peroxidase, putative
93	263486_at	At2g22200	AP2 domain-containing transcription factor
94	263835_at	At2g40290	RNA binding,eukaryotic translation initiation factor 2 subunit 1, putative / eIF-2A, putative / eIF-2-alpha, putative
95	265273_at	At2g28320	pleckstrin homology (PH) domain-containing protein / lipid-binding START domain-containing protein
96	249134_at	At5g43150	unknown protein
97	254577_at	At4g19450	nodulin-related
98	247655_at	At5g59820	RHL41 (RESPONSIVE TO HIGH LIGHT 41); nucleic acid binding / transcription factor/ zinc ion binding
99	265662_at	At2g24500	FZF; transcription factor
100	253213_at	At4g34910	DEAD/DEAH box helicase, putative (RH16)
101	245350_at	At4g16830	nuclear RNA-binding protein (RGGA)
102	250704_at	At5g06265	hyaluronan mediated motility receptor-related,unknown protein
103	263372_at	At2g20450	60S ribosomal protein L14 (RPL14A)
104	258621_at	At3g02830	ZFN1 (ZINC FINGER PROTEIN 1); nucleic acid binding
105	260602_at	At1g55920	AtSerat2;1 (SERINE ACETYLTRANSFERASE 1)
106	252336_at	At3g48880	F-box family protein
107	262219_at	At1g74750	pentatricopeptide (PPR) repeat-containing protein
108	253940_at	At4g26950	unknown protein
109	251835_at	At3g55180	esterase/lipase/thioesterase family protein
110	260858_at	At1g43770	PHD finger family protein,unknown protein
111	267401_at	At2g26210	ankyrin repeat family protein
112	254549_at	At4g19880	unknown protein
113	256611_at	At3g29270	ubiquitin-protein ligase,unknown protein
114	260743_at	At1g15040	glutamine amidotransferase-related
115	262194_at	At1g77930	DNAJ heat shock N-terminal domain-containing protein
116	262057_at	At1g80040	unknown protein
117	258023_at	At3g19450	CAD4 (CINNAMYL ALCOHOL DEHYDROGENASE 4); cinnamyl-alcohol dehydrogenase
118	259334_at	At3g03790	ankyrin repeat family protein / regulator of chromosome condensation (RCC1) family protein
119	247406_at	At5g62920	ARR6 (RESPONSE REGULATOR 6); transcription regulator/ two-component response regulator
120	266646_at	At2g29700	ATPH1 (ARABIDOPSIS THALIANA PLECKSTRIN HOMOLOGUE 1)
121	248786_at	At5g47410	unknown protein
122	247585_at	At5g60680	unknown protein
123	263433_at	At2g22240	inositol-3-phosphate synthase isozyme 2 / myo-inositol-1-phosphate synthase 2 / MI-1-P synthase 2 / IPS 2
124	246854_at	At5g26200	mitochondrial substrate carrier family protein
125	257530_at	At3g03040	F-box family protein
126	253382_at	At4g33040	glutaredoxin family protein
127	267413_at	At2g34960	CAT5 (CATIONIC AMINO ACID TRANSPORTER 5); cationic amino acid transporter
128	266934_at	At2g18900	transducin family protein / WD-40 repeat family protein
129	261975_at	At1g64640	plastocyanin-like domain-containing protein
130	261344_at	At1g79710	integral membrane transporter family protein
131	256589_at	At3g28740	cytochrome P450 family protein
132	245136_at	At2g45210	auxin-responsive protein-related
133	266461_at	At2g47730	ATGSTF8 (GLUTATHIONE S-TRANSFERASE 8); glutathione transferase
134	263113_at	At1g03150	GCN5-related N-acetyltransferase (GNAT) family protein
135	250257_at	At5g13770	pentatricopeptide (PPR) repeat-containing protein
136	252903_at	At4g39570	kelch repeat-containing F-box family protein
137	267028_at	At2g38470	WRKY33 (WRKY DNA-binding protein 33); transcription factor
138	248551_at	At5g50200	WR3 (WOUND-RESPONSIVE 3),WR3 (WOUND-RESPONSIVE 3); nitrate transporter
139	267004_at	At2g34260	transducin family protein / WD-40 repeat family protein
140	264210_at	At1g22640	MYB3 (myb domain protein 3); DNA binding / transcription factor
141	257112_at	At3g20120	CYP705A21 (cytochrome P450, family 705, subfamily A, polypeptide 21); oxygen binding
142	251532_at	At3g58530	F-box family protein-related
143	251272_at	At3g61890	ATHB-12 (ARABIDOPSIS THALIANA HOMEOBOX PROTEIN 1); transcription factor
144	247519_at	At5g61430	ATNAC5,ANAC100,ANAC100/ATNAC5 (Arabidopsis NAC domain containing protein 100); transcription factor
145	247010_at	At5g67510	60S ribosomal protein L26 (RPL26B)
146	261011_at	At1g26340	B5 #6 (cytochrome b5 family protein #6); heme binding / transition metal ion binding
147	245512_at	At4g15770	60S ribosome subunit biogenesis protein, putative
148	252413_at	At3g47370	40S ribosomal protein S20 (RPS20B),structural constituent of ribosome
149	246840_at	At5g26610	D111/G-patch domain-containing protein
150	261686_at	At1g47310	unknown protein
151	256607_at	At3g32930	unknown protein
152	263159_at	At1g54130	RSH3 (RELA/SPOT HOMOLOG 3); catalytic
153	246088_at	At5g20600	unknown protein
154	259947_at	At1g71530	protein kinase family protein
155	246142_at	At5g19970	unknown protein
156	264024_at	At2g21180	unknown protein
157	263930_at	At2g36300	integral membrane Yip1 family protein
158	259356_at	At3g05250	zinc finger (C3HC4-type RING finger) family protein
159	266441_at	At2g43250	unknown protein
160	252407_at	At3g47520	MDH (malate dehydrogenase); malate dehydrogenase
161	267305_at	At2g30070	ATKT1 (Arabidopsis thaliana K+ uptake 1); potassium ion transporter
162	251538_at	At3g58660	60S ribosomal protein-related
163	247532_at	At5g61560	protein kinase family protein
164	246195_at	At4g36410	UBC17 (UBIQUITIN-CONJUGATING ENZYME 17); ubiquitin-protein ligase
165	254162_at	At4g24440	transcription initiation factor IIA gamma chain / TFIIA-gamma (TFIIA-S)
166	262180_at	At1g78050	phosphoglycerate/bisphosphoglycerate mutase family protein
167	258079_at	At3g25940	transcription factor S-II (TFIIS) domain-containing protein
168	261131_at	At1g19835	unknown protein
169	255688_at	At4g00660	DEAD/DEAH box helicase, putative
170	252859_at	At4g39780	AP2 domain-containing transcription factor, putative
171	260725_at	At1g48170	unknown protein
172	256891_at	At3g19030	unknown protein
173	250054_at	At5g17860	CAX7,cation exchanger, putative (CAX7)
174	265440_at	At2g20960	pEARLI4
175	247351_at	At5g63790	ANAC102 (Arabidopsis NAC domain containing protein 102); transcription factor
176	249266_at	At5g41670	6-phosphogluconate dehydrogenase family protein
177	250550_at	At5g07870	transferase family protein
178	248846_at	At5g46500	unknown protein
179	259540_at	At1g20640	RWP-RK domain-containing protein
180	266306_at	At2g26970	exonuclease,exonuclease family protein
181	267470_at	At2g30490	ATC4H (CINNAMATE-4-HYDROXYLASE)
182	248146_at	At5g54940	eukaryotic translation initiation factor SUI1, putative
183	254012_at	At4g26230	60S ribosomal protein L31 (RPL31B)
184	257690_at	At3g12830	auxin-responsive family protein
185	265212_at	At1g05030	hexose transporter, putative
186	265831_at	At2g14460	unknown protein
187	258458_at	At3g22435	XS domain-containing protein
188	251959_at	At3g53410	zinc finger (C3HC4-type RING finger) family protein
189	260316_at	At1g63810	unknown protein
190	254564_at	At4g19170	NCED4 (NINE-CIS-EPOXYCAROTENOID DIOXYGENASE 4)
191	262741_at	At1g28760	unknown protein
192	254596_at	At4g18975	pentatricopeptide (PPR) repeat-containing protein,unknown protein
193	262092_at	At1g56150	auxin-responsive family protein
194	256502_at	At1g36730	eukaryotic translation initiation factor 5, putative / eIF-5, putative
195	247054_at	At5g66730	zinc finger (C2H2 type) family protein
196	258816_at	At3g03960	chaperonin, putative
197	251060_at	At5g01820	ATSR1 (SERINE/THREONINE PROTEIN KINASE 1); kinase
198	263325_at	At2g04240	XERICO,XERICO; protein binding / zinc ion binding
199	257658_at	At3g13230	nucleic acid binding
200	250559_at	At5g08010	unknown protein
201	248703_at	At5g48430	unknown protein
202	259357_at	At1g13380	unknown protein
203	263591_at	At2g01910	ATMAP65-6; microtubule binding
204	245367_at	At4g16265	DNA-directed RNA polymerase II, putative
205	257596_at	At3g24760	F-box family protein
206	255225_at	At4g05410	transducin family protein / WD-40 repeat family protein
207	263019_at	At1g23870	ATTPS9 (Arabidopsis thaliana trehalose-phosphatase/synthase 9); transferase, transferring glycosyl groups / trehalose-phosphatase
208	266775_at	At2g29060	scarecrow transcription factor family protein
209	253129_at	At4g36020	CSDP1 (COLD SHOCK DOMAIN PROTEIN 1); nucleic acid binding
210	258637_at	At3g07880	Rho GDP-dissociation inhibitor family protein
211	245505_at	At4g15690	glutaredoxin family protein
212	259535_at	At1g12280	disease resistance protein (CC-NBS-LRR class), putative
213	260106_at	At1g35420	dienelactone hydrolase family protein
214	262251_at	At1g53760	unknown protein
215	255543_at	At4g01870	tolB protein-related
216	263824_at	At2g40360	transducin family protein / WD-40 repeat family protein
217	263096_at	At2g16060	AHB1 (ARABIDOPSIS HEMOGLOBIN 1)
218	265512_at	At2g05590	unknown protein
219	248588_at	At5g49540	unknown protein
220	259367_at	At1g69070	unknown protein
221	253227_at	At4g35030	protein kinase family protein
222	247272_at	At5g64300	ATGCH (Arabidopsis thaliana GTP cyclohydrolase II); 3,4-dihydroxy-2-butanone-4-phosphate synthase/ GTP cyclohydrolase II
223	261036_at	At1g17470	ATDRG1 (ARABIDOPSIS THALIANA DEVELOPMENTALLY REGULATED G-PROTEIN 1),ATDRG1 (ARABIDOPSIS THALIANA DEVELOPMENTALLY REGULATED G-PROTEIN 1); GTP binding
224	260774_at	At1g78290
225	248032_at	At5g55860	unknown protein
226	257923_at	At3g23160	unknown protein
227	258007_at	At3g19420	phosphoric monoester hydrolase
228	263924_at	At2g36530	LOS2 (Low expression of osmotically responsive genes 1); phosphopyruvate hydratase
229	262885_at	At1g64740	TUA1 (ALPHA-1 TUBULIN)
230	264723_at	At1g22960	pentatricopeptide (PPR) repeat-containing protein
231	267371_at	At2g44510	p21Cip1-binding protein-related
232	255968_at	At1g22270	unknown protein
233	250110_at	At5g15350	plastocyanin-like domain-containing protein
234	251903_at	At3g54120	reticulon family protein (RTNLB12)
235	259711_at	At1g77570	DNA binding / transcription factor
236	264874_at	At1g24240	ribosomal protein L19 family protein
237	256797_at	At3g18600	DEAD/DEAH box helicase, putative
238	266785_at	At2g28970	leucine-rich repeat protein kinase, putative
239	249325_at	At5g40850	UPM1 (UROPHORPHYRIN METHYLASE 1); uroporphyrin-III C-methyltransferase
240	252991_at	At4g38470	protein kinase family protein
241	249356_at	At5g40520	unknown protein
242	253925_at	At4g26690	SHV3,MRH5,MRH5/SHV3 (morphogenesis of root hair 5); glycerophosphodiester phosphodiesterase/ kinase
243	250030_at	At5g18120	ATAPRL7 (APR-LIKE 7)
244	266903_at	At2g34570	MEE21 (maternal effect embryo arrest 21)
245	263334_at	At2g03820	nonsense-mediated mRNA decay NMD3 family protein
246	264003_at	At2g22475	GEM,GRAM domain-containing protein / ABA-responsive protein-related
247	257949_at	At3g21750	UDP-glucoronosyl/UDP-glucosyl transferase family protein
248	259816_at	At1g49850	zinc finger (C3HC4-type RING finger) family protein
249	259667_at	At1g55270	kelch repeat-containing F-box family protein
250	245597_at	At4g14190	binding
251	250711_at	At5g06110	DNAJ heat shock N-terminal domain-containing protein / cell division protein-related
252	252367_at	At3g48360	BT2 (BTB and TAZ domain protein 2); protein binding / transcription regulator
253	256430_at	At3g11020	DREB2B (DRE-binding protein 2B); DNA binding / transcription factor/ transcriptional activator
254	252594_at	At3g45680	proton-dependent oligopeptide transport (POT) family protein
255	257229_at	At3g16490	IQD26 (IQ-domain 26); calmodulin binding
256	262571_at	At1g15430	unknown protein
257	260398_at	At1g72320	APUM23 (ARABIDOPSIS PUMILIO 23); RNA binding
258	261858_at	At1g50570	C2 domain-containing protein
259	263182_at	At1g05575	unknown protein
260	260405_at	At1g69930	ATGSTU11 (Arabidopsis thaliana Glutathione S-transferase (class tau) 11); glutathione transferase
261	246584_at	At5g14730	unknown protein
262	260480_at	At1g10940	ASK1 (ARABIDOPSIS SERINE/THREONINE KINASE 1); kinase
263	246366_at	At1g51850	leucine-rich repeat protein kinase, putative
264	255794_at	At2g33480	ANAC041 (Arabidopsis NAC domain containing protein 41); transcription factor,unknown protein
265	249750_at	At5g24570	unknown protein
266	247714_at	At5g59340	WOX2 (WUSCHEL-related homeobox 2); transcription factor
267	260277_at	At1g80520	unknown protein
268	267077_at	At2g40970	myb family transcription factor
269	266294_at	At2g29500	17.6 kDa class I small heat shock protein (HSP17.6B-CI)
270	247382_at	At5g63400	ADK1 (ADENYLATE KINASE 1); adenylate kinase
271	260924_at	At1g21590	protein kinase family protein
272	261832_at	At1g10650	protein binding / zinc ion binding,unknown protein
273	262877_at	At1g64850	calcium-binding EF hand family protein
274	265501_at	At2g15490	UGT73B4; UDP-glycosyltransferase,UGT73B4; UDP-glycosyltransferase/ transferase, transferring glycosyl groups
275	245885_at	At5g09440	phosphate-responsive protein, putative
276	265807_at	At2g17990	unknown protein
277	258919_at	At3g10525	unknown protein
278	266792_at	At2g02860	SUT2 (sucrose transporter 3); carbohydrate transporter/ sucrose:hydrogen symporter/ sugar porter,SUT2 (sucrose transporter 3); carbohydrate transporter/ sugar porter
279	248381_at	At5g51830	pfkB-type carbohydrate kinase family protein
280	249442_at	At5g39590	unknown protein
281	254561_at	At4g19160	binding
282	261352_at	At1g79650	RAD23; damaged DNA binding
283	259953_at	At1g74810	BOR5,anion exchange family protein
284	253954_at	At4g26970	aconitate hydratase, cytoplasmic, putative / citrate hydro-lyase/aconitase, putative
285	248981_at	At5g45110	NPR3 (NPR1-LIKE PROTEIN 3); protein binding
286	249504_at	At5g38850	disease resistance protein (TIR-NBS-LRR class), putative
287	254360_at	At4g22340	phosphatidate cytidylyltransferase,phosphatidate cytidylyltransferase, putative / CDP-diglyceride synthetase, putative
288	254087_at	At4g24840	unknown protein
289	255257_at	At4g05050	UBQ11 (UBIQUITIN 11); protein binding,unknown protein
290	266975_at	At2g39380	ATEXO70H2 (EXOCYST SUBUNIT EXO70 FAMILY PROTEIN H2); protein binding
291	260868_at	At1g43860	transcription factor
292	259075_at	At3g02320	RNA binding / tRNA (guanine-N2-)-methyltransferase
293	246724_at	At5g29000	myb family transcription factor,unknown protein
294	265389_at	At2g20690	lumazine-binding family protein
295	253231_at	At4g34450	coatomer gamma-2 subunit, putative / gamma-2 coat protein, putative / gamma-2 COP, putative
296	248966_at	At5g45360	F-box family protein
297	252079_at	At3g51630	WNK5 (Arabidopsis WNK kinase 5)
298	259495_at	At1g15890	disease resistance protein (CC-NBS-LRR class), putative
299	255734_at	At1g25550	myb family transcription factor
300	256453_at	At1g75270	DHAR2; glutathione dehydrogenase (ascorbate)
301	250926_at	At5g03555	permease, cytosine/purines, uracil, thiamine, allantoin family protein
302	260569_at	At2g43640	signal recognition particle 14 kDa family protein / SRP14 family protein
303	257818_at	At3g25120	mitochondrial import inner membrane translocase subunit Tim17/Tim22/Tim23 family protein
304	265676_at	At2g32070	CCR4-NOT transcription complex protein, putative
305	247766_at	At5g58870	FTSH9 (FtsH protease 9); ATP-dependent peptidase/ ATPase/ metallopeptidase
306	265696_at	At2g31955	CNX2 (COFACTOR OF NITRATE REDUCTASE AND XANTHINE DEHYDROGENASE 2); catalytic
307	246575_at	At1g31660	unknown protein
308	258105_at	At3g23605	UBX domain-containing protein
309	255224_at	At4g05400	unknown protein
310	261594_at	At1g33240	AT-GTL1 (Arabidopsis thaliana GT2-like 1); transcription factor
311	263663_at	At1g04410	malate dehydrogenase, cytosolic, putative
312	263413_at	At2g21240	ATBPC4/BBR/BPC4/BPC4 (BASIC PENTACYSTEINE 4); DNA binding / transcription factor
313	255041_at	At4g09620	unknown protein
314	257140_at	At3g28910	MYB30 (myb domain protein 30); DNA binding / transcription factor
315	262544_at	At1g15420	unknown protein
316	261940_at	At1g22520	unknown protein
317	263110_at	At1g65220	eIF4-gamma/eIF5/eIF2-epsilon domain-containing protein
318	252925_at	At4g39100	SHL1 (SHORT LIFE)
319	264746_at	At1g62300	WRKY6 (WRKY DNA-binding protein 6); transcription factor
320	266832_at	At2g30040	MAPKKK14 (Mitogen-activated protein kinase kinase kinase 14); kinase
321	254969_at	At4g10360	unknown protein
322	263804_at	At2g40270	protein kinase family protein
323	249830_at	At5g23300	PYRD,PYRD (PYRIMIDINE D); dihydroorotate dehydrogenase
324	256970_at	At3g21090	ABC transporter family protein
325	264727_at	At1g22840	ATCYTC-A,ATCYTC-A/CYTC-1 (CYTOCHROME C-1); electron carrier,unknown protein
326	250296_at	At5g12020	HSP17.6II,17.6 kDa class II heat shock protein (HSP17.6-CII)
327	259162_at	At3g01640	GHMP kinase family protein
328	256340_at	At1g72070	DNAJ heat shock N-terminal domain-containing protein
329	255418_at	At4g03200	unknown protein
330	253830_at	At4g27652	unknown protein
331	246303_at	At3g51870	mitochondrial substrate carrier family protein
332	255061_at	At4g08930	ATAPRL6 (APR-LIKE 6); electron carrier/ protein disulfide oxidoreductase
333	261517_at	At1g71780	unknown protein
334	254027_at	At4g25835	AAA-type ATPase family protein
335	261979_at	At1g37130	NIA2 (NITRATE REDUCTASE 2)
336	251154_at	At3g63110	ATIPT3 (Arabidopsis thaliana isopentenyltransferase 3); transferase, transferring alkyl or aryl (other than methyl) groups
337	258642_at	At3g07910	unknown protein
338	250278_at	At5g12860	DIT1 (DICARBOXYLATE TRANSPORTER 1); oxoglutarate:malate antiporter,unknown protein
339	256336_at	At1g72030	GCN5-related N-acetyltransferase (GNAT) family protein
340	251802_at	At3g55380	UBC14 (ubiquitin-conjugating enzyme 14); ubiquitin-protein ligase
341	257712_at	At3g27420	unknown protein
342	259304_at	At3g05210	ERCC1 (UV REPAIR DEFICIENT 7)
343	262565_at	At1g34320	unknown protein
344	247923_at	At5g57490	porin, putative
345	252615_at	At3g45230	hydroxyproline-rich glycoprotein family protein
346	258655_at	At3g09810	isocitrate dehydrogenase, putative / NAD+ isocitrate dehydrogenase, putative
347	266269_at	At2g29480	ATGSTU2 (GLUTATHIONE S-TRANSFERASE 20); glutathione transferase
348	252625_at	At3g44750	HD2A,HD2A (HISTONE DEACETYLASE 2A); nucleic acid binding / zinc ion binding
349	248136_at	At5g54910	DEAD/DEAH box helicase, putative
350	253396_at	At4g32720	ATLA1,RNA binding,RNA recognition motif (RRM)-containing protein
351	259099_at	At3g05010	transmembrane protein, putative
352	254084_at	At4g24940	SAE1A (SUMO-ACTIVATING ENZYME 1A); SUMO activating enzyme
353	252034_at	At3g52040	unknown protein
354	254204_at	At4g24160	hydrolase, alpha/beta fold family protein
355	245401_at	At4g17670	senescence-associated protein-related
356	248172_at	At5g54660	heat shock protein-related
357	264761_at	At1g61280	unknown protein
358	255596_at	At4g01720	WRKY47 (WRKY DNA-binding protein 47); transcription factor
359	250399_at	At5g10750	unknown protein
360	248034_at	At5g55910	protein kinase, putative
361	249299_at	At5g41340	UBC4 (UBIQUITIN CONJUGATING ENZYME 4); ubiquitin-protein ligase
362	261280_at	At1g05860	unknown protein
363	257536_at	At3g02800	phosphoprotein phosphatase
364	245765_at	At1g33600	leucine-rich repeat family protein
365	250781_at	At5g05410	DREB2A (DRE-BINDING PROTEIN 2A); DNA binding / transcription factor/ transcriptional activator
366	256650_at	At3g13620	amino acid permease family protein
367	259290_at	At3g11520	CYCB1;3 (CYCLIN B1;3); cyclin-dependent protein kinase regulator
368	255011_at	At4g10040	CYTC-2 (CYTOCHROME C-2); electron carrier
369	245117_at	At2g41560	ACA4 (AUTO-INHIBITED CA(2+)-ATPASE, ISOFORM 4); calcium-transporting ATPase/ calmodulin binding
370	264548_at	At1g55680	WD-40 repeat family protein
371	261193_at	At1g32920	unknown protein
372	256790_at	At3g16857	ARR1 (ARABIDOPSIS RESPONSE REGULATOR 1); transcription factor/ two-component response regulator
373	261253_at	At1g05840	aspartyl protease family protein
374	255716_at	At4g00330	CRCK2 (calmodulin-binding receptor-like cytoplasmic kinase 2); kinase
375	262399_at	At1g49500	unknown protein
376	253111_at	At4g35940	unknown protein
377	262262_at	At1g70780	unknown protein
378	264692_at	At1g70000	DNA-binding family protein
379	255125_at	At4g08250	scarecrow transcription factor family protein
380	267380_at	At2g26170	CYP711A1 (MORE AXILLARY BRANCHES 1); oxygen binding
381	260372_at	At1g73980	phosphoribulokinase/uridine kinase family protein
382	262766_at	At1g13160	SDA1 family protein
383	247149_at	At5g65660	hydroxyproline-rich glycoprotein family protein
384	267070_at	At2g41000	(LOW-MOLECULAR-WEIGHT CYSTEINE-RICH 51); heat shock protein binding,unknown protein
385	262505_at	At1g21680	unknown protein
386	256756_at	At3g25610	haloacid dehalogenase-like hydrolase family protein
387	256523_at	At1g66070	translation initiation factor-related
388	260330_at	At1g80400	zinc finger (C3HC4-type RING finger) family protein
389	259524_at	At1g12550	oxidoreductase family protein
390	254045_at	At4g25880	APUM6 (ARABIDOPSIS PUMILIO 6); RNA binding
391	256787_at	At3g13790	ATBFRUCT1/ATCWINV1 (ARABIDOPSIS THALIANA CELL WALL INVERTASE 1); beta-fructofuranosidase/ hydrolase, hydrolyzing O-glycosyl compounds
392	266313_at	At2g26980	kinase,CIPK3 (CBL-INTERACTING PROTEIN KINASE 3); kinase/ protein kinase
393	261648_at	At1g27730	STZ (SALT TOLERANCE ZINC FINGER); nucleic acid binding / transcription factor/ zinc ion binding
394	250229_at	At5g13850	NACA3,nascent polypeptide-associated complex (NAC) domain-containing protein
395	248697_at	At5g48370	thioesterase family protein
396	260157_at	At1g52930	brix domain-containing protein
397	245699_at	At5g04250	OTU-like cysteine protease family protein,unknown protein
398	252504_at	At3g46590	TRFL1 (TRF-LIKE 1); DNA binding
399	258457_at	At3g22425	IGPD,imidazoleglycerol-phosphate dehydratase 1 (IGPD1)
400	245506_at	At4g15700	glutaredoxin family protein
401	259325_at	At3g05320	unknown protein
402	260393_at	At1g73920	lipase family protein
403	262793_at	At1g13110	CYP71B7 (cytochrome P450, family 71, subfamily B, polypeptide 7); oxygen binding
404	253819_at	At4g28350	lectin protein kinase family protein
405	245360_at	At4g16330	oxidoreductase, 2OG-Fe(II) oxygenase family protein
406	264040_at	At2g03730	ACR5 (ACT Domain Repeat 5)
407	247914_at	At5g57540	xyloglucan:xyloglucosyl transferase, putative / xyloglucan endotransglycosylase, putative / endo-xyloglucan transferase, putative
408	247453_at	At5g62440	unknown protein
409	256888_at	At3g15160	unknown protein
410	262925_at	At1g65730	YSL7 (YELLOW STRIPE LIKE 7); oligopeptide transporter
411	258095_at	At3g23610	dual specificity protein phosphatase (DsPTP1),unknown protein
412	258794_at	At3g04710	ankyrin repeat family protein,binding
413	248550_at	At5g50210	QS (QUINOLINATE SYNTHASE); quinolinate synthetase A
414	258837_at	At3g07110	60S ribosomal protein L13A (RPL13aA),structural constituent of ribosome
415	257194_at	At3g13110	AtSerat2;2 (SERINE ACETYLTRANSFERASE 1); serine O-acetyltransferase
416	262744_at	At1g28680	transferase family protein
417	251371_at	At3g60360	UTP11,EDA14,EDA14/UTP11 (U3 SMALL NUCLEOLAR RNA-ASSOCIATED PROTEIN 11, embryo sac development arrest 14)
418	258132_at	At3g24550	ATPERK1 (PROLINE EXTENSIN-LIKE RECEPTOR KINASE 1); ATP binding / protein kinase
419	246309_at	At3g51790	ATG1 (G1p-related protein)
420	263710_at	At1g09330	unknown protein
421	249622_at	At5g37550	unknown protein
422	258437_at	At3g16560	protein phosphatase 2C-related / PP2C-related
423	267451_at	At2g33710	AP2 domain-containing transcription factor family protein
424	262956_at	At1g54270	EIF4A-2 (eukaryotic translation initiation factor 4A-2); ATP-dependent helicase
425	265499_at	At2g15480	UGT73B5 (UDP-glucosyl transferase 73B5); UDP-glycosyltransferase/ transferase, transferring glycosyl groups
426	265871_at	At2g01680	ankyrin repeat family protein
427	261676_at	At1g18480	calcineurin-like phosphoesterase family protein
428	267357_at	At2g40000	unknown protein
429	267591_at	At2g39705	DVL11/RTFL8 (ROTUNDIFOLIA LIKE 8)
430	253046_at	At4g37370	CYP81D8 (cytochrome P450, family 81, subfamily D, polypeptide 8); oxygen binding
431	266407_at	At2g38560	transcription factor S-II (TFIIS) domain-containing protein
432	261684_at	At1g47400	unknown protein
433	247918_at	At5g57610	protein kinase family protein
434	258998_at	At3g01820	adenylate kinase family protein
435	265853_at	At2g42360	zinc finger (C3HC4-type RING finger) family protein
436	262396_at	At1g49470	unknown protein
437	247331_at	At5g63530	ATFP3 (Arabidopsis thaliana farnesylated protein 3),ATFP3 (Arabidopsis thaliana farnesylated protein 3); metal ion binding
438	251915_at	At3g53940	mitochondrial substrate carrier family protein
439	266822_at	At2g44860	60S ribosomal protein L24, putative
440	253500_at	At4g31920	ARR10 (ARABIDOPSIS RESPONSE REGULATOR 10); transcription factor/ two-component response regulator
441	248875_at	At5g46470	disease resistance protein (TIR-NBS-LRR class), putative
442	250944_at	At5g03380	heavy-metal-associated domain-containing protein,metal ion binding
443	259073_at	At3g02290	zinc finger (C3HC4-type RING finger) family protein
444	247747_at	At5g59000	zinc finger (C3HC4-type RING finger) family protein
445	261791_at	At1g16170	unknown protein
446	265730_at	At2g32220	60S ribosomal protein L27 (RPL27A)
447	245941_at	At5g19820	EMB2734 (EMBRYO DEFECTIVE 2734); lyase
448	248540_at	At5g50160	ATFRO8,ATFRO8/FRO8 (FERRIC REDUCTION OXIDASE 8); ferric-chelate reductase/ oxidoreductase
449	261513_at	At1g71840	transducin family protein / WD-40 repeat family protein
450	260323_at	At1g63780	IMP4
451	258965_at	At3g10530	transducin family protein / WD-40 repeat family protein
452	265039_at	At1g04000	unknown protein
453	246301_at	At3g51850	CPK13 (calcium-dependent protein kinase 13); calcium- and calmodulin-dependent protein kinase/ kinase
454	255382_at	At4g03430	STA1,EMB2770,STA1 (STABILIZED1); RNA splicing factor, transesterification mechanism
455	251173_at	At3g63270	unknown protein
456	263553_at	At2g16430	ATPAP10,PAP10; acid phosphatase/ protein serine/threonine phosphatase,PAP10; protein serine/threonine phosphatase
457	246936_at	At5g25360	unknown protein
458	261443_at	At1g28480	GRX480,glutaredoxin family protein
459	262582_at	At1g15410	aspartate-glutamate racemase family
460	258074_at	At3g25890	AP2 domain-containing transcription factor, putative
461	257920_at	At3g23260	F-box family protein
462	254592_at	At4g18880	AT-HSFA4A (Arabidopsis thaliana heat shock transcription factor A4A); DNA binding / transcription factor
463	253048_at	At4g37560	formamidase, putative / formamide amidohydrolase, putative
464	252236_at	At3g49930	zinc finger (C2H2 type) family protein
465	262611_at	At1g14060	unknown protein
466	246858_at	At5g25930	leucine-rich repeat family protein / protein kinase family protein
467	257675_at	At3g20310	ERF7 (ETHYLINE RESPONSE FACTOR7); DNA binding / protein binding / transcription factor/ transcriptional repressor
468	247728_at	At5g59510	RTFL5,DVL18,DVL18/RTFL5 (ROTUNDIFOLIA LIKE 5)
469	258215_at	At3g17970	ATTOC64-III,chloroplast outer membrane translocon subunit, putative
470	260194_at	At1g67530	armadillo/beta-catenin repeat family protein / U-box domain-containing family protein
471	263737_at	At1g60010	unknown protein
472	262073_at	At1g59640	ZCW32 (BIGPETAL, BIGPETALUB); DNA binding / transcription factor
473	259196_at	At3g03600	RPS2 (RIBOSOMAL PROTEIN S2); structural constituent of ribosome
474	252096_at	At3g51180	zinc finger (CCCH-type) family protein
475	258057_at	At3g28970	AAR3,unknown protein
476	252464_at	At3g47160	protein binding / zinc ion binding
477	252820_at	At3g42640	AHA8 (ARABIDOPSIS H(+)-ATPASE 8); ATPase
478	254654_at	At4g18040	EIF4E,EIF4E (EUKARYOTIC TRANSLATION INITATION FACTOR 4E); RNA binding / translation initiation factor
479	264956_at	At1g76990	ACR3 (ACT Domain Repeat 3),unknown protein
480	259890_at	At1g72750	ATTIM23-2 (Arabidopsis thaliana translocase inner membrane subunit 23-2); protein translocase
481	245361_at	At4g17790	unknown protein
482	258208_at	At3g13930	dihydrolipoamide S-acetyltransferase, putative
483	262072_at	At1g59590	ZCF37
484	245672_at	At1g56710	glycoside hydrolase family 28 protein / polygalacturonase (pectinase) family protein
485	266604_at	At2g46030	UBC6 (UBIQUITIN-CONJUGATING ENZYME 6); ubiquitin-protein ligase
486	263230_at	At1g05670	UDP-glucoronosyl/UDP-glucosyl transferase family protein
487	256306_at	At1g30370	lipase class 3 family protein
488	252295_at	At3g49100	signal recognition particle 9 kDa protein, putative / SRP9, putative
489	246307_at	At3g51800	ATG2 (G2p-related protein); metalloexopeptidase
490	252952_at	At4g38710	glycine-rich protein
491	256661_at	At3g11964	S1 RNA-binding domain-containing protein
492	248164_at	At5g54490	PBP1 (PINOID-BINDING PROTEIN 1); calcium ion binding
493	254747_at	At4g13020	MHK; kinase,unknown protein
494	254131_at	At4g24740	AFC2,AFC2 (ARABIDOPSIS FUS3-COMPLEMENTING GENE 1); kinase
495	246131_at	At5g20990	B73 (CHLORATE RESISTANT 6); molybdenum ion binding
496	265934_at	At2g19560	proteasome protein-related
497	260927_at	At1g05940	CAT9 (CATIONIC AMINO ACID TRANSPORTER 9); cationic amino acid transporter
498	246566_at	At5g14940	proton-dependent oligopeptide transport (POT) family protein
499	258453_at	At3g22320	ATRPABC24.3 (Arabidopsis thaliana RNA polymerase I, II and III 24.3 kDa subunit); DNA binding / DNA-directed RNA polymerase
500	260494_at	At2g41820	leucine-rich repeat transmembrane protein kinase, putative
501	250448_at	At5g10820	integral membrane transporter family protein
502	249072_at	At5g44060	unknown protein
503	253043_at	At4g37540	LBD39,LOB domain protein 39 / lateral organ boundaries domain protein 39 (LBD39)
504	265451_at	At2g46490	unknown protein
505	259181_at	At3g01690	unknown protein
506	258424_at	At3g16750	unknown protein
507	258744_at	At3g05830	unknown protein
508	266093_at	At2g37990	ribosome biogenesis regulatory protein (RRS1) family protein
509	264591_at	At2g17670	pentatricopeptide (PPR) repeat-containing protein
510	263415_at	At2g17250	EMB2762,unknown protein
511	267557_at	At2g32710	KRP4 (KIP-RELATED PROTEIN 4)
512	255066_at	At4g08980	F-box family protein (FBW2)
513	265573_at	At2g28200	nucleic acid binding / transcription factor/ zinc ion binding
514	266929_at	At2g45850	DNA-binding family protein
515	249475_at	At5g38890	exoribonuclease-related
516	267159_at	At2g37650	scarecrow-like transcription factor 9 (SCL9)
517	251828_at	At3g55070	unknown protein
518	260414_at	At1g69850	ATNRT1:2 (NITRATE TRANSPORTER 1:2); calcium ion binding / transporter
519	267163_at	At2g37520	PHD finger family protein
520	261911_at	At1g80750	60S ribosomal protein L7 (RPL7A)
521	261319_at	At1g53090	SPA4 (SPA1-RELATED 4); signal transducer
522	247384_at	At5g63370	protein kinase family protein,unknown protein
523	252293_at	At3g48990	AMP-dependent synthetase and ligase family protein
524	261635_at	At1g50020	unknown protein
525	253777_at	At4g28450	transducin family protein / WD-40 repeat family protein
526	254981_at	At4g10480	nascent polypeptide associated complex alpha chain protein, putative / alpha-NAC, putative
527	248292_at	At5g53030	unknown protein
528	248462_at	At5g50960	nucleotide-binding family protein
529	254926_at	At4g11280	ACS6 (1-AMINOCYCLOPROPANE-1-CARBOXYLIC ACID (ACC) SYNTHASE 6)
530	255733_at	At1g25400	unknown protein
531	251954_at	At3g53670	unknown protein
532	267093_at	At2g38170	CAX1 (CATION EXCHANGER 1); calcium:hydrogen antiporter
533	263251_at	At2g31410	unknown protein
534	256055_at	At1g07030	mitochondrial substrate carrier family protein
535	259037_at	At3g09350	armadillo/beta-catenin repeat family protein,binding
536	262284_at	At1g68670	myb family transcription factor
537	266572_at	At2g23840	HNH endonuclease domain-containing protein
538	254121_at	At4g24760	unknown protein
539	253911_at	At4g27300	S-locus protein kinase, putative
540	249166_at	At5g42840	DC1 domain-containing protein
541	248607_at	At5g49480	ATCP1 (CA2+-BINDING PROTEIN 1); calcium ion binding
542	252268_at	At3g49650	kinesin motor protein-related
543	257037_at	At3g19130	ATRBP47B (RNA-BINDING PROTEIN 47B); RNA binding
544	267151_at	At2g30970	ASP1 (ASPARTATE AMINOTRANSFERASE 1),unknown protein
545	265061_at	At1g61640	ABC1 family protein
546	251237_at	At3g62420	ATBZIP53 (BASIC REGION/LEUCINE ZIPPER MOTIF 53); DNA binding / sequence-specific DNA binding / transcription factor
547	250674_at	At5g07130	LAC13 (laccase 13); copper ion binding / oxidoreductase
548	252220_at	At3g49940	LOB domain protein 38 / lateral organ boundaries domain protein 38 (LBD38)
549	250784_at	At5g05480	unknown protein
550	245504_at	At4g15660	glutaredoxin family protein
551	253053_at	At4g37470	hydrolase, alpha/beta fold family protein
552	266296_at	At2g29420	ATGSTU7 (GLUTATHIONE S-TRANSFERASE 25); glutathione transferase
553	267623_at	At2g39650	unknown protein
554	263693_at	At1g31200	ATPP2-A9 (Phloem protein 2-A9)
555	253125_at	At4g36040	DNAJ heat shock N-terminal domain-containing protein (J11)
556	259681_at	At1g77760	NIA1 (NITRATE REDUCTASE 1)
557	267130_at	At2g23390	unknown protein
558	260572_at	At2g43760	molybdopterin biosynthesis MoaE family protein,unknown protein
559	266010_at	At2g37430	zinc finger (C2H2 type) family protein (ZAT11)
560	260375_at	At1g73950	zinc finger (C3HC4-type RING finger) family protein
561	260325_at	At1g63940	monodehydroascorbate reductase, putative
562	248404_at	At5g51460	ATTPPA (Arabidopsis thaliana trehalose-6-phosphate phosphatase); trehalose-phosphatase
563	259541_at	At1g20650	protein kinase
564	246744_at	At5g27760	hypoxia-responsive family protein
565	262323_at	At1g64190	6-phosphogluconate dehydrogenase family protein
566	248263_at	At5g53370	ATPMEPCRF,pectinesterase family protein
567	248639_at	At5g48930	transferase family protein
568	247926_at	At5g57280	unknown protein
569	254834_at	At4g12300	CYP706A4 (cytochrome P450, family 706, subfamily A, polypeptide 4); oxygen binding
570	265197_at	At2g36750	UGT72C1 (UDP-glucosyl transferase 72C1); UDP-glycosyltransferase/ transferase, transferring glycosyl groups
571	248267_at	At5g53460	GLT1 (NADH-dependent glutamate synthase 1 gene)
572	260895_at	At1g29250	nucleic acid binding
573	250122_at	At5g16520	unknown protein
574	265339_at	At2g18230	ATPPA2,inorganic pyrophosphatase (soluble) (PPA) / pyrophosphate phospho-hydrolase / PPase
575	248539_at	At5g50130	short-chain dehydrogenase/reductase (SDR) family protein
576	260196_at	At1g67570	unknown protein
577	264690_at	At1g70060	paired amphipathic helix repeat-containing protein
578	255963_at	At1g22310	MBD8 (methyl-CpG-binding domain 8)
579	251534_at	At3g58510	ATP-dependent helicase,DEAD box RNA helicase, putative (RH11)
580	248271_at	At5g53420	unknown protein
581	255906_at	At1g17790	DNA-binding bromodomain-containing protein
582	245684_at	At5g22000	CIC7E11; protein binding / zinc ion binding
583	254496_at	At4g20070	ATAAH (ARABIDOPSIS THALIANA ALLANTOATE AMIDOHYDROLASE); allantoate deiminase/ metallopeptidase
584	257266_at	At3g15010	RNA recognition motif (RRM)-containing protein
585	260290_at	At1g80510	amino acid transporter family protein
586	265141_at	At1g51350	armadillo/beta-catenin repeat family protein
587	246085_at	At5g20540	BRX-LIKE4,ATBRXL4,ATBRXL4/BRX-LIKE4 (BREVIS RADIX-LIKE 4)
588	259093_at	At3g04860	unknown protein
589	245085_at	At2g23350	PAB4 (POLY(A) BINDING PROTEIN 4); RNA binding / translation initiation factor
590	260078_at	At1g73790	unknown protein
591	255479_at	At4g02380	SAG21 (SENESCENCE-ASSOCIATED GENE 21)
592	257211_at	At3g15080	exonuclease family protein
593	250526_at	At5g08570	pyruvate kinase, putative
594	246528_at	At5g15640	mitochondrial substrate carrier family protein
595	265284_at	At2g20230	unknown protein
596	264014_at	At2g21210	auxin-responsive protein, putative
597	261700_at	At1g32690	unknown protein
598	261487_at	At1g14340	RNA recognition motif (RRM)-containing protein
599	256769_at	At3g13690	protein kinase family protein
600	265098_at	At1g04010	phosphatidylcholine-sterol O-acyltransferase
601	259927_at	At1g75100	JAC1 (J-DOMAIN PROTEIN REQUIRED FOR CHLOROPLAST ACCUMULATION RESPONSE 1); heat shock protein binding
602	246612_at	At5g35320	unknown protein
603	259102_at	At3g11660	NHL1 (NDR1/HIN1-like 1)
604	266693_at	At2g19800	MIOX2 (MYO-INOSITOL OXYGENASE 2)
605	266567_at	At2g24050	MIF4G domain-containing protein / MA3 domain-containing protein
606	251827_at	At3g55120	TT5 (TRANSPARENT TESTA 5); chalcone isomerase
607	267045_at	At2g34180	CIPK13 (CIPK13); kinase
608	261857_at	At1g50620	PHD finger family protein
609	255508_at	At4g02220	zinc finger (MYND type) family protein / programmed cell death 2 C-terminal domain-containing protein
610	255142_at	At4g08390	SAPX; L-ascorbate peroxidase
611	263473_at	At2g31750	UGT74D1 (UDP-glucosyl transferase 74D1); UDP-glycosyltransferase/ abscisic acid glucosyltransferase/ transferase, transferring glycosyl groups / transferase, transferring hexosyl groups
612	247323_at	At5g64170	dentin sialophosphoprotein-related
613	262850_at	At1g14920	GAI (GA INSENSITIVE); transcription factor
614	264246_at	At1g60140	ATTPS10 (Arabidopsis thaliana trehalose phosphatase/synthase 10); transferase, transferring glycosyl groups / trehalose-phosphatase
615	251078_at	At5g01990	auxin efflux carrier family protein
616	264859_at	At1g24280	G6PD3 (GLUCOSE-6-PHOSPHATE DEHYDROGENASE 3); glucose-6-phosphate 1-dehydrogenase
617	257260_at	At3g22104	phototropic-responsive NPH3 protein-related
618	259979_at	At1g76600	unknown protein
619	247596_at	At5g60840	unknown protein
620	250779_at	At5g05470	EIF2 ALPHA (eukaryotic translation initiation factor 2 alpha subunit); RNA binding
621	247497_at	At5g61770	PPAN,brix domain-containing protein
622	248008_at	At5g56270	WRKY2 (WRKY DNA-binding protein 2); transcription factor
623	245269_at	At4g14500	unknown protein
624	260156_at	At1g52880	NAM (Arabidopsis NAC domain containing protein 18); transcription factor
625	247903_at	At5g57340	unknown protein
626	264131_at	At1g79150	binding
627	267135_at	At2g23430	ICK1 (KIP-RELATED PROTEIN 1)
628	257076_at	At3g19680	unknown protein
629	254722_at	At4g13530	unknown protein
630	264002_at	At2g22360	DNAJ heat shock family protein
631	249712_at	At5g35620	LSP1 (LOSS OF SUSCEPTIBILITY TO POTYVIRUSES); RNA binding / translation initiation factor
632	250732_at	At5g06480	MD-2-related lipid recognition domain-containing protein / ML domain-containing protein
633	258807_at	At3g04030	myb family transcription factor,unknown protein
634	248447_at	At5g51120	ATPABN1,ATPABN1/PABN1 (polyadenylate-binding protein 1); RNA binding
635	267186_at	At2g44090	unknown protein
636	258104_at	At3g23620	brix domain-containing protein
637	246766_at	At5g27340	unknown protein
638	251745_at	At3g55980	zinc finger (CCCH-type) family protein
639	253597_at	At4g30690	translation initiation factor 3 (IF-3) family protein
640	250735_at	At5g06280	unknown protein
641	247218_at	At5g65010	ASN2 (ASPARAGINE SYNTHETASE 2); asparagine synthase (glutamine-hydrolyzing)
642	246597_at	At5g14760	AO,AO (L-ASPARTATE OXIDASE); L-aspartate oxidase
643	263168_at	At1g03020	glutaredoxin family protein
644	262633_at	At1g06630	F-box family protein
645	267436_at	At2g19190	FRK1 (FLG22-INDUCED RECEPTOR-LIKE KINASE 1); kinase
646	253170_at	At4g35130	pentatricopeptide (PPR) repeat-containing protein
647	266526_at	At2g16980	tetracycline transporter,unknown protein
648	265907_at	At2g25650	DNA-binding storekeeper protein-related
649	261828_at	At1g11360	universal stress protein (USP) family protein
650	265067_at	At1g03850	glutaredoxin family protein
651	256997_at	At3g14067	subtilase family protein
652	263589_at	At2g25280	unknown protein
653	263184_at	At1g05560	UGT1 (UDP-glucosyl transferase 75B1); UDP-glycosyltransferase/ transferase, transferring glycosyl groups
654	263379_at	At2g40140	ZFAR1,CZF1,CZF1/ZFAR1,CZF1/ZFAR1; transcription factor
655	251591_at	At3g57680	peptidase S41 family protein
656	258567_at	At3g04080	ATAPY1 (APYRASE 1); calmodulin binding
657	248434_at	At5g51440	23.5 kDa mitochondrial small heat shock protein (HSP23.5-M)
658	264493_at	At1g27440	GUT2; catalytic
659	255569_at	At4g01320	ATSTE24
660	250900_at	At5g03470	ATB' ALPHA (PP2A, B' subunit, alpha isoform); protein phosphatase type 2A regulator
661	264803_at	At1g08580	unknown protein
662	256065_at	At1g07070	60S ribosomal protein L35a (RPL35aA)
663	252198_x_at	At3g50250	unknown protein
664	253915_at	At4g27280	calcium-binding EF hand family protein
665	246965_at	At5g24840	methyltransferase
666	265917_at	At2g15080	disease resistance family protein
667	259888_at	At1g76350	RWP-RK domain-containing protein
668	253143_at	At4g35530	phosphatidylinositolglycan-related
669	263459_at	At2g31820	ankyrin repeat family protein
670	246293_at	At3g56710	SIB1 (SIGMA FACTOR BINDING PROTEIN 1); binding
671	250549_at	At5g07860	transferase family protein
672	254405_at	At4g21350	PUB8,B80,B80; binding / ubiquitin-protein ligase
673	255501_at	At4g02400	unknown protein
674	248629_at	At5g48970	mitochondrial substrate carrier family protein
675	249283_at	At5g41800	amino acid transporter family protein
676	249304_at	At5g41480	GLA1 (GLOBULAR ARREST1); tetrahydrofolylpolyglutamate synthase
677	250542_at	At5g08270	unknown protein
678	264281_at	At1g61830	pseudogene
679	246464_at	At5g16980	NADP-dependent oxidoreductase, putative
680	250621_at	At5g07250	rhomboid family protein,unknown protein
681	256281_at	At3g12560	TRFL9 (TRF-LIKE 9); DNA binding
682	251153_at	At3g63000	NPL41,NPL4 family protein
683	262703_at	At1g16510	auxin-responsive family protein
684	260814_at	At1g43710	EMB1075 (EMBRYO DEFECTIVE 1075); carboxy-lyase
685	259644_at	At1g68910	unknown protein
686	255846_at	At2g33610	ATSWI3B (Arabidopsis thaliana switching protein 3B); DNA binding
687	258062_at	At3g26000	F-box family protein
688	246070_at	At5g20160	ribosomal protein L7Ae/L30e/S12e/Gadd45 family protein
689	266797_at	At2g22840	AtGRF1 (GROWTH-REGULATING FACTOR 1)
690	251200_at	At3g63010	ATGID1B,ATGID1B/GID1B (GA INSENSITIVE DWARF1B)
691	250833_at	At5g04540	inositol or phosphatidylinositol phosphatase/ phosphoric monoester hydrolase
692	248549_at	At5g50310	kelch repeat-containing protein
693	263995_at	At2g22540	SVP (SHORT VEGETATIVE PHASE); transcription factor
694	252515_at	At3g46230	ATHSP17.4 (Arabidopsis thaliana heat shock protein 17.4)
695	253836_at	At4g27840	unknown protein
696	255586_at	At4g01560	MEE49 (maternal effect embryo arrest 49)
697	245746_at	At1g51070	basic helix-loop-helix (bHLH) family protein
698	264006_at	At2g22430	ATHB6 (ARABIDOPSIS THALIANA HOMEOBOX PROTEIN 6); transcription factor
699	264828_at	At1g03380	AtATG18g (Arabidopsis thaliana homolog of yeast autophagy 18 (ATG18) g)
700	245759_at	At1g66900	unknown protein
701	264938_at	At1g60610	protein binding / zinc ion binding,unknown protein
702	247763_at	At5g59180	DNA-directed RNA polymerase II
703	258882_at	At3g06330	protein binding / zinc ion binding,zinc finger (C3HC4-type RING finger) family protein
704	256300_at	At1g69490	NAP (NAC-LIKE, ACTIVATED BY AP3/PI); transcription factor
705	246996_at	At5g67420	LBD37,LOB domain protein 37 / lateral organ boundaries domain protein 37 (LBD37)
706	258024_at	At3g19360	zinc finger (CCCH-type) family protein
707	251603_at	At3g57760	ATP binding / protein kinase,protein kinase family protein
708	250607_at	At5g07370	IPK2a (INOSITOL POLYPHOSPHATE KINASE 2 ALPHA); inositol or phosphatidylinositol kinase
709	263668_at	At1g04350	2-oxoglutarate-dependent dioxygenase, putative
710	262935_at	At1g79410	ATOCT5,transporter-related
711	249011_at	At5g44670	unknown protein
712	258046_at	At3g21220	ATMKK5 (MITOGEN-ACTIVATED PROTEIN KINASE KINASE 5); kinase
713	264637_at	At1g65560	allyl alcohol dehydrogenase, putative
714	263866_at	At2g36950	heavy-metal-associated domain-containing protein
715	247839_at	At5g57870	eukaryotic translation initiation factor 4F, putative / eIF-4F, putative
716	257855_at	At3g13040	myb family transcription factor
717	253281_at	At4g34138	UGT73B1 (UDP-glucosyl transferase 73B1); UDP-glycosyltransferase/ abscisic acid glucosyltransferase
718	254029_at	At4g25870	unknown protein
719	262700_at	At1g76020	unknown protein
720	254707_at	At4g18010	IP5PII (INOSITOL POLYPHOSPHATE 5-PHOSPHATASE II); inositol-polyphosphate 5-phosphatase
>Light Factor	Probe ID	AGI locus	Gene annotation
1	250379_at	At5g11590	TINY2 (TINY2); DNA binding / transcription factor
2	256168_at	At1g51805	leucine-rich repeat protein kinase, putative
3	252415_at	At3g47340	ASN1 (DARK INDUCIBLE 6)
4	259985_at	At1g76620	unknown protein
5	249332_at	At5g40980	unknown protein
6	252661_at	At3g44450	unknown protein
7	263714_at	At2g20610	SUR1 (SUPERROOT 1); transaminase
8	251610_at	At3g57930	unknown protein
9	266923_at	At2g45980	unknown protein
10	266912_at	At2g45900	unknown protein
11	261139_at	At1g19700	BEL10 (BEL1-LIKE HOMEODOMAIN 10); DNA binding / transcription factor
12	247284_at	At5g64410	ATOPT4 (oligopeptide transporter 4); oligopeptide transporter
13	252850_at	At4g39880	ribosomal protein L23 family protein
14	249982_at	At5g18520	unknown protein
15	250409_at	At5g10860	CBS domain-containing protein
16	264818_at	At1g03530	ATNAF1,unknown protein
17	261570_at	At1g01120	KCS1 (3-KETOACYL-COA SYNTHASE 1); acyltransferase
18	256818_at	At3g21420	oxidoreductase, 2OG-Fe(II) oxygenase family protein
19	254532_at	At4g19660	NPR4 (NPR1-LIKE PROTEIN 4); protein binding
20	259106_at	At3g05490	RALFL22 (RALF-LIKE 22)
21	254001_at	At4g26260	MIOX4 (MYO-INOSITOL OXYGENASE 4)
22	255631_at	At4g00710	protein kinase family protein
23	251429_at	At3g60190	EDR3,DRP1E,ADLP2,ADL4,ADL4/ADLP2/DRP1E/EDR3 (DYNAMIN-LIKE PROTEIN 4); GTP binding / GTPase
24	252316_at	At3g48700	ATCXE13,unknown protein
25	246146_at	At5g20050	protein kinase family protein
26	258483_at	At3g02570	MEE31 (maternal effect embryo arrest 31); mannose-6-phosphate isomerase
27	266297_at	At2g29570	PCNA2,PCNA2 (PROLIFERATING CELL NUCLEAR 2); DNA binding / DNA polymerase processivity factor
28	258467_at	At3g06060	short-chain dehydrogenase/reductase (SDR) family protein
29	260771_at	At1g49160	WNK7 (Arabidopsis WNK kinase 7); kinase
30	265799_at	At2g35680	dual specificity protein phosphatase family protein
31	263119_at	At1g03110	transducin family protein / WD-40 repeat family protein
32	253814_at	At4g28290	unknown protein
33	266658_at	At2g25735	unknown protein
34	246162_at	At4g36400	FAD linked oxidase family protein
35	260615_at	At1g53240	malate dehydrogenase (NAD), mitochondrial
36	258727_at	At3g11930	universal stress protein (USP) family protein
37	253061_at	At4g37610	BT5 (BTB and TAZ domain protein 5); protein binding / transcription regulator
38	257499_at	At1g63850	PRLI-interacting factor-related
39	262204_at	At2g01100	unknown protein
40	249355_at	At5g40500	unknown protein
41	264045_at	At2g22450	riboflavin biosynthesis protein, putative
42	246249_at	At4g36680	pentatricopeptide (PPR) repeat-containing protein
43	255787_at	At2g33590	cinnamoyl-CoA reductase family
44	267569_at	At2g30790	PSBP-2 (photosystem II subunit P-2); calcium ion binding
45	262816_at	At1g11780	oxidoreductase, 2OG-Fe(II) oxygenase family protein
46	253310_at	At4g33630	EX1 (EXECUTER1)
47	264468_at	At1g10310	short-chain dehydrogenase/reductase (SDR) family protein
48	247716_at	At5g59350	unknown protein
49	264482_at	At1g77210	sugar transporter, putative
50	257478_at	At1g16130	WAKL2 (WALL ASSOCIATED KINASE-LIKE 2); kinase
51	260597_at	At1g55915	zinc ion binding
52	251282_at	At3g61630	CRF6 (CYTOKININ RESPONSE FACTOR 6); DNA binding / transcription factor
53	261293_at	At1g36980	unknown protein
54	249769_at	At5g24120	SIGE (RNA polymerase sigma subunit E); DNA binding / DNA-directed RNA polymerase/ sigma factor/ transcription factor
55	262610_at	At1g14140	mitochondrial substrate carrier family protein
56	248666_at	At5g48630	cyclin family protein
57	259042_at	At3g03450	RGL2 (RGA-LIKE 2); transcription factor
58	254351_at	At4g22300	SOBER1,carboxylic ester hydrolase
59	249878_at	At5g23090	TATA-binding protein-associated phosphoprotein Dr1 protein, putative (DR1)
60	251183_at	At3g62630	unknown protein
61	247208_at	At5g64870	unknown protein
62	252135_at	At3g50830	COR413-PM2 (cold regulated 413 plasma membrane 2)
63	251727_at	At3g56290	unknown protein
64	250462_at	At5g10020	leucine-rich repeat transmembrane protein kinase, putative
65	258188_at	At3g17800	unknown protein
66	265936_at	At2g19600	ATKEA4 (Arabidopsis thaliana K+ efflux antiporter 4); potassium:hydrogen antiporter
67	251593_at	At3g57660	NRPA1 (nuclear RNA polymerase A 1); DNA binding / DNA-directed RNA polymerase
68	251330_at	At3g61550	zinc finger (C3HC4-type RING finger) family protein
69	249244_at	At5g42270	VAR1 (VARIEGATED 1); ATP-dependent peptidase/ ATPase/ metallopeptidase
70	260922_at	At1g21560	unknown protein
71	252346_at	At3g48650	pseudogene
72	252018_at	At3g53000	ATPP2-A15 (Phloem protein 2-A15)
73	263786_at	At2g46370	JAR1 (JASMONATE RESISTANT 1)
74	249137_at	At5g43140	peroxisomal membrane 22 kDa family protein
75	266609_at	At2g35510	SRO1 (SIMILAR TO RCD ONE 1); NAD+ ADP-ribosyltransferase
76	250309_at	At5g12220	las1-like family protein
77	253389_at	At4g32680	unknown protein
78	254390_at	At4g21940	CPK15 (calcium-dependent protein kinase 15); calcium- and calmodulin-dependent protein kinase/ kinase
79	261938_at	At1g22510	zinc finger (C3HC4-type RING finger) family protein
80	249996_at	At5g18600	glutaredoxin family protein
81	266384_at	At2g14660	unknown protein
82	252336_at	At3g48880	F-box family protein
83	259017_at	At3g07310	unknown protein
84	253940_at	At4g26950	unknown protein
85	258161_at	At3g17930	unknown protein
86	247909_at	At5g57370	unknown protein
87	260540_at	At2g43500	RWP-RK domain-containing protein
88	251740_at	At3g56070	ROC2 (rotamase CyP 2),ROC2 (rotamase CyP 2); peptidyl-prolyl cis-trans isomerase
89	245832_at	At1g48850	EMB1144 (EMBRYO DEFECTIVE 1144); chorismate synthase
90	261982_at	At1g33780	unknown protein
91	255468_at	At4g03020	transducin family protein / WD-40 repeat family protein
92	257655_at	At3g13350	high mobility group (HMG1/2) family protein / ARID/BRIGHT DNA-binding domain-containing protein
93	264501_at	At1g09390	GDSL-motif lipase/hydrolase family protein
94	258375_at	At3g17470	RelA/SpoT domain-containing protein / calcium-binding EF-hand family protein
95	266818_at	At2g44950	HUB1 (HISTONE MONO-UBIQUITINATION 1); protein binding / zinc ion binding
96	261724_at	At1g76185	unknown protein
97	255132_at	At4g08170	inositol 1,3,4-trisphosphate 5/6-kinase family protein
98	250281_at	At5g13240	unknown protein
99	266018_at	At2g18710	SCY1 (SECY HOMOLOG 1); protein translocase
100	261395_at	At1g79700	ovule development protein, putative
101	253382_at	At4g33040	glutaredoxin family protein
102	258212_at	At3g17920	leucine-rich repeat family protein,unknown protein
103	247838_at	At5g57990	UBP23 (UBIQUITIN-SPECIFIC PROTEASE 23); ubiquitin-specific protease
104	247282_at	At5g64240	ATMC3,latex-abundant family protein (AMC3) / caspase family protein
105	267251_at	At2g23070	casein kinase II alpha chain, putative
106	256880_at	At3g26450	major latex protein-related / MLP-related
107	260387_at	At1g74100	sulfotransferase family protein
108	250083_at	At5g17220	ATGSTF12 (GLUTATHIONE S-TRANSFERASE 26); glutathione transferase
109	261975_at	At1g64640	plastocyanin-like domain-containing protein
110	262456_at	At1g11260	STP1 (SUGAR TRANSPORTER 1); carbohydrate transporter/ sugar porter
111	246759_at	At5g27950	kinesin motor protein-related
112	252062_at	At3g52640	nicastrin-related
113	247452_at	At5g62430	CDF1 (CYCLING DOF FACTOR 1); DNA binding / protein binding / transcription factor
114	251308_at	At3g61130	GAUT1/LGT1 (Galacturonosyltransferase 1); polygalacturonate 4-alpha-galacturonosyltransferase/ transferase, transferring glycosyl groups
115	252971_at	At4g38770	PRP4 (PROLINE-RICH PROTEIN 4)
116	266993_at	At2g39210	nodulin family protein
117	246069_at	At5g20220	zinc knuckle (CCHC-type) family protein
118	245296_at	At4g16370	ATOPT3 (OLIGOPEPTIDE TRANSPORTER); oligopeptide transporter
119	260727_at	At1g48100	glycoside hydrolase family 28 protein / polygalacturonase (pectinase) family protein
120	259174_at	At3g03690	UNE7 (unfertilized embryo sac 7); acetylglucosaminyltransferase/ transferase, transferring glycosyl groups
121	257218_at	At3g15000	unknown protein
122	253788_at	At4g28680	tyrosine decarboxylase, putative
123	246058_at	At5g08430	SWIB complex BAF60b domain-containing protein / plus-3 domain-containing protein / GYF domain-containing protein
124	255626_at	At4g00780	meprin and TRAF homology domain-containing protein / MATH domain-containing protein
125	247506_at	At5g61960	AML1 (ARABIDOPSIS MEI2-LIKE PROTEIN 1); RNA binding
126	253866_at	At4g27480	glycosyltransferase family 14 protein / core-2/I-branching enzyme family protein,unknown protein
127	265700_at	At2g03470	myb family transcription factor / ELM2 domain-containing protein
128	260300_at	At1g80340	GA4H (gibberellin 3 beta-hydroxylase); gibberellin 3-beta-dioxygenase
129	259306_at	At3g05290	mitochondrial substrate carrier family protein
130	262211_at	At1g74930	AP2 domain-containing transcription factor, putative
131	246155_at	At5g20030	agenet domain-containing protein
132	251771_at	At3g56000	ATCSLA14 (Cellulose synthase-like A14); transferase, transferring glycosyl groups
133	260531_at	At2g47240	long-chain-fatty-acid--CoA ligase family protein / long-chain acyl-CoA synthetase family protein,long-chain-fatty-acid-CoA ligase
134	262094_at	At1g56110	NOP56 (ARABIDOPSIS HOMOLOG OF NUCLEOLAR PROTEIN NOP56)
135	249746_at	At5g24590	TIP (TCV-INTERACTING PROTEIN); transcription factor
136	258154_at	At3g18210	oxidoreductase, 2OG-Fe(II) oxygenase family protein,oxidoreductase, acting on paired donors, with incorporation or reduction of molecular oxygen, 2-oxoglutarate as one donor, and incorporation of one atom each of oxygen into both donors
137	246484_at	At5g16040	regulator of chromosome condensation (RCC1) family protein
138	259163_at	At3g01490	protein kinase, putative
139	263901_at	At2g36320	zinc finger (AN1-like) family protein
140	264315_at	At1g70370	BURP domain-containing protein / polygalacturonase, putative
141	262638_at	At1g06650	2-oxoglutarate-dependent dioxygenase, putative
142	246432_at	At5g17490	RGL3 (RGA-LIKE 3); transcription factor
143	250877_at	At5g04040	SDP1 (SUGAR-DEPENDENT1); triacylglycerol lipase
144	266257_at	At2g27820	PD1 (PREPHENATE DEHYDRATASE 1); prephenate dehydratase
145	253485_at	At4g31800	WRKY18 (WRKY DNA-binding protein 18); transcription factor
146	258202_at	At3g13940	DNA binding / DNA-directed RNA polymerase
147	247816_at	At5g58260	unknown protein
148	245323_at	At4g16500	cysteine protease inhibitor family protein / cystatin family protein
149	245374_at	At4g17620	glycine-rich protein
150	251459_at	At3g60200	unknown protein
151	246962_s_at	At5g24800	BZO2H2 (basic leucine zipper O2 homolog 2); DNA binding / transcription factor
152	248258_at	At5g53400	nuclear movement family protein
153	258676_at	At3g08600	unknown protein
154	264064_at	At2g27900	unknown protein
155	246417_at	At5g16990	NADP-dependent oxidoreductase, putative
156	248427_at	At5g51750	ATSBT1.3,subtilase family protein
157	260436_at	At1g68140	unknown protein
158	249508_at	At5g38380	unknown protein
159	261813_at	At1g08280	glycosyl transferase family 29 protein / sialyltransferase family protein
160	259540_at	At1g20640	RWP-RK domain-containing protein
161	266860_at	At2g26870	phosphoesterase family protein
162	259762_at	At1g77600	binding
163	264862_at	At1g24330	armadillo/beta-catenin repeat family protein / U-box domain-containing family protein
164	262263_at	At1g70940	PIN3 (PIN-FORMED 3); auxin:hydrogen symporter/ transporter
165	253695_at	At4g29510	ATPRMT11,protein arginine N-methyltransferase, putative
166	249936_at	At5g22450	unknown protein
167	253687_at	At4g29520	unknown protein
168	245098_at	At2g40940	ERS1 (ETHYLENE RESPONSE SENSOR 1); receptor
169	249140_at	At5g43190	F-box family protein (FBX6)
170	247054_at	At5g66730	zinc finger (C2H2 type) family protein
171	257125_at	At3g20050	ATTCP-1 (Arabidopsis thaliana T-complex protein 1 alpha subunit); ATP binding / protein binding / unfolded protein binding
172	251826_at	At3g55110	ABC transporter family protein
173	263696_at	At1g31230	AK-HSDH I,AK-HSDH (ASPARTATE KINASE-HOMOSERINE DEHYDROGENASE I); aspartate kinase/ homoserine dehydrogenase
174	257772_at	At3g23080	unknown protein
175	257596_at	At3g24760	F-box family protein
176	263019_at	At1g23870	ATTPS9 (Arabidopsis thaliana trehalose-phosphatase/synthase 9); transferase, transferring glycosyl groups / trehalose-phosphatase
177	266775_at	At2g29060	scarecrow transcription factor family protein
178	256911_at	At3g24090	transaminase
179	247188_at	At5g65430	GRF8 (GENERAL REGULATORY FACTOR 8); protein phosphorylated amino acid binding
180	245505_at	At4g15690	glutaredoxin family protein
181	263193_at	At1g36050	unknown protein
182	267063_at	At2g41120	unknown protein
183	256914_at	At3g23880	F-box family protein
184	266980_at	At2g39390	60S ribosomal protein L35 (RPL35B)
185	264913_at	At1g60770	pentatricopeptide (PPR) repeat-containing protein
186	246001_at	At5g20790	unknown protein
187	249719_at	At5g35735	auxin-responsive family protein
188	247033_at	At5g67250	SKIP2 (SKP1 INTERACTING PARTNER 2); ubiquitin-protein ligase
189	258251_at	At3g15810	unknown protein
190	265460_at	At2g46600	calcium-binding protein, putative
191	259655_at	At1g55210	disease resistance response
192	264669_at	At1g09630	ATRAB11C (ARABIDOPSIS RAB GTPASE HOMOLOG A2A); GTP binding
193	249168_at	At5g42870	lipin family protein
194	252911_at	At4g39510	CYP96A12 (cytochrome P450, family 96, subfamily A, polypeptide 12); oxygen binding
195	267383_at	At2g44360	unknown protein
196	262933_at	At1g65840	ATPAO4 (POLYAMINE OXIDASE 4); amine oxidase
197	246011_at	At5g08330	TCP family transcription factor, putative
198	266091_at	At2g37920	EMB1513 (EMBRYO DEFECTIVE 1513); copper ion transporter
199	249191_at	At5g42760	unknown protein
200	266197_at	At2g39120	unknown protein
201	264464_at	At1g10350	DNAJ heat shock protein, putative
202	249124_at	At5g43740	disease resistance protein (CC-NBS-LRR class), putative
203	264386_at	At1g12000	pyrophosphate--fructose-6-phosphate 1-phosphotransferase beta subunit, putative / pyrophosphate-dependent 6-phosphofructose-1-kinase, putative
204	256795_at	At3g22110	PAC1 (20S proteasome alpha subunit C1); peptidase
205	245391_at	At4g16520	ATG8F (AUTOPHAGY 8F); microtubule binding
206	263715_at	At2g20570	GPRI1 (GOLDEN2-LIKE 1); transcription factor
207	262533_at	At1g17090	unknown protein
208	261822_at	At1g11380	unknown protein
209	267477_at	At2g02710	PAC motif-containing protein
210	246584_at	At5g14730	unknown protein
211	245484_at	At4g16210	enoyl-CoA hydratase/isomerase family protein
212	252412_at	At3g47295	unknown protein
213	249750_at	At5g24570	unknown protein
214	246768_at	At5g27400	unknown protein
215	261259_at	At1g26660	c-myc binding protein, putative / prefoldin, putative
216	257832_at	At3g26740	CCL (CCR-LIKE)
217	256677_at	At3g52190	PHF1 (PHOSPHATE TRANSPORTER TRAFFIC FACILITATOR1); nucleotide binding
218	255325_at	At4g04210	PUX4 (LANT UBX DOMAIN-CONTAINING PROTEIN 4)
219	255785_at	At1g19920	APS2 (ATP SULFURYLASE PRECURSOR)
220	256514_at	At1g66130	oxidoreductase N-terminal domain-containing protein
221	255442_at	At4g02580	NADH-ubiquinone oxidoreductase 24 kDa subunit, putative
222	250350_at	At5g12010	unknown protein
223	259587_at	At1g28120	unknown protein
224	255285_at	At4g04630	unknown protein
225	252250_at	At3g49790	unknown protein
226	254560_at	At4g19110	protein kinase, putative
227	266547_at	At2g35320	ATEYA (ARABIDOPSIS THALIANA EYES ABSENT HOMOLOG); protein tyrosine phosphatase, metal-dependent
228	260154_at	At1g52740	HTA9,histone H2A, putative
229	265952_at	At2g37480	unknown protein
230	253865_at	At4g27470	zinc finger (C3HC4-type RING finger) family protein
231	245264_at	At4g17245	zinc finger (C3HC4-type RING finger) family protein
232	256216_at	At1g56340	CRT1 (CALRETICULIN 1); calcium ion binding
233	254360_at	At4g22340	phosphatidate cytidylyltransferase,phosphatidate cytidylyltransferase, putative / CDP-diglyceride synthetase, putative
234	262748_at	At1g28610	GDSL-motif lipase, putative
235	258113_at	At3g14650	CYP72A11 (cytochrome P450, family 72, subfamily A, polypeptide 11); oxygen binding
236	250554_at	At5g07900	mitochondrial transcription termination factor family protein / mTERF family protein
237	258332_at	At3g16180	proton-dependent oligopeptide transport (POT) family protein
238	245126_at	At2g47460	MYB12 (myb domain protein 12); DNA binding / transcription factor/ transcriptional activator
239	253388_at	At4g32910	unknown protein
240	262604_at	At1g15060	unknown protein
241	246554_at	At5g15450	CLPB3,CLPB-P,APG6,APG6/CLPB-P/CLPB3 (ALBINO AND PALE GREEN 6); ATP binding / ATPase
242	262745_at	At1g28600	carboxylic ester hydrolase,lipase, putative
243	263660_at	At1g04260	MPI7 (CAMV MOVEMENT PROTEIN INTERACTING PROTEIN 7)
244	255691_at	At4g00370	ANTR2 (anion transporter 2); organic anion transporter
245	253543_at	At4g31270	transcription factor
246	263810_at	At2g04520	eukaryotic translation initiation factor 1A, putative / eIF-1A, putative / eIF-4C, putative
247	259759_at	At1g77550	protein binding / tubulin-tyrosine ligase
248	255734_at	At1g25550	myb family transcription factor
249	246923_at	At5g25100	endomembrane protein 70, putative
250	260569_at	At2g43640	signal recognition particle 14 kDa family protein / SRP14 family protein
251	253520_at	At4g31410	unknown protein
252	248704_at	At5g48450	SKS3 (SKU5 Similar 3); copper ion binding
253	255131_at	At4g08280	unknown protein
254	266662_at	At2g25830	YebC-related
255	256385_at	At1g66580	60S ribosomal protein L10 (RPL10C)
256	264094_at	At1g79200	unknown protein
257	246490_at	At5g15950	adenosylmethionine decarboxylase,adenosylmethionine decarboxylase family protein
258	267534_at	At2g41900	zinc finger (CCCH-type) family protein
259	255224_at	At4g05400	unknown protein
260	258295_at	At3g23400	plastid-lipid associated protein PAP / fibrillin family protein
261	263413_at	At2g21240	BPC4,BBR/BPC4,ATBPC4,ATBPC4/BBR/BPC4/BPC4 (BASIC PENTACYSTEINE 4),ATBPC4/BBR/BPC4/BPC4 (BASIC PENTACYSTEINE 4); DNA binding / transcription factor
262	246028_at	At5g21170	5'-AMP-activated protein kinase beta-2 subunit, putative,AMP-activated protein kinase
263	245940_at	At5g19630	unknown protein
264	256676_at	At3g52180	SEX4 (STARCH-EXCESS 4); oxidoreductase/ polysaccharide binding / protein tyrosine/serine/threonine phosphatase,SEX4 (STARCH-EXCESS 4); protein tyrosine/serine/threonine phosphatase
265	264935_at	At1g61150	unknown protein
266	261653_at	At1g01900	ATSBT1.1,subtilase family protein
267	263412_at	At2g28720	histone H2B, putative
268	245043_at	At2g26430	RCY1 (ARGININE-RICH CYCLIN 1),RCY1 (ARGININE-RICH CYCLIN 1); cyclin-dependent protein kinase regulator
269	249860_at	At5g22860	serine carboxypeptidase S28 family protein
270	255721_at	At1g31940	unknown protein
271	252255_at	At3g49220	pectinesterase family protein
272	266781_at	At2g28940	protein kinase family protein
273	248105_at	At5g55280	FTSZ1-1 (FtsZ1-1); structural molecule
274	260268_at	At1g68490	unknown protein
275	251411_at	At3g60250	CKB3 (casein kinase II beta chain 3); protein kinase CK2 regulator,unknown protein
276	263035_at	At1g23860	SRZ-21,unknown protein
277	251642_at	At3g57520	ATSIP2 (ARABIDOPSIS THALIANA SEED IMBIBITION 2); hydrolase, hydrolyzing O-glycosyl compounds
278	254535_at	At4g19710	AK-HSDH/AK-HSDH II; aspartate kinase/ homoserine dehydrogenase
279	256336_at	At1g72030	GCN5-related N-acetyltransferase (GNAT) family protein
280	267369_at	At2g44420	protein N-terminal asparagine amidohydrolase family protein
281	247540_at	At5g61590	AP2 domain-containing transcription factor family protein
282	260221_at	At1g74670	gibberellin-responsive protein, putative
283	248975_at	At5g45040	cytochrome c6 (ATC6)
284	266672_at	At2g29650	inorganic phosphate transporter, putative
285	262825_at	At1g11790	ADT1,prephenate dehydratase,prephenate dehydratase family protein
286	248136_at	At5g54910	DEAD/DEAH box helicase, putative
287	266839_at	At2g25930	ELF3 (EARLY FLOWERING 3)
288	265680_at	At2g32150	haloacid dehalogenase-like hydrolase family protein
289	247960_at	At5g57020	NMT1 (N-MYRISTOYLTRANSFERASE 1)
290	252873_at	At4g40020	unknown protein
291	254475_at	At4g20440	SMB
292	254204_at	At4g24160	hydrolase, alpha/beta fold family protein
293	259416_at	At1g02305	cathepsin B-like cysteine protease, putative
294	248172_at	At5g54660	heat shock protein-related
295	265207_at	At2g36680	unknown protein
296	255749_at	At1g31970	STRS1,DEAD/DEAH box helicase, putative
297	263460_at	At2g31810	acetolactate synthase small subunit, putative
298	256377_at	At1g66650	seven in absentia (SINA) protein, putative
299	261972_at	At1g64600	unknown protein
300	246445_at	At5g17630	glucose-6-phosphate/phosphate translocator, putative
301	250748_at	At5g05710	pleckstrin homology (PH) domain-containing protein
302	261132_at	At1g19800	TGD1 (TRIGALACTOSYLDIACYLGLYCEROL 1)
303	259484_at	At1g12580	PEPKR1 (PHOSPHOENOLPYRUVATE CARBOXYLASE-RELATED KINASE 1); kinase
304	256485_at	At1g31440	SH3 domain-containing protein 1 (SH3P1)
305	262749_at	At1g28580	GDSL-motif lipase, putative
306	266449_at	At2g43080	AT-P4H-1 (A. THALIANA P4H ISOFORM 1); oxidoreductase, acting on paired donors, with incorporation or reduction of molecular oxygen, 2-oxoglutarate as one donor, and incorporation of one atom each of oxygen into both donors / procollagen-proline 4-dioxygen
307	255585_at	At4g01550	ANAC069 (Arabidopsis NAC domain containing protein 69),ANAC069 (Arabidopsis NAC domain containing protein 69); transcription factor
308	249755_at	At5g24580	copper-binding family protein
309	263429_at	At2g22250	ATAAT,AAT,AAT/ATAAT/MEE17 (maternal effect embryo arrest 17); aspartate transaminase
310	250714_at	At5g06140	phox (PX) domain-containing protein
311	261711_at	At1g32700	zinc-binding family protein
312	264879_at	At1g61260	unknown protein
313	257236_at	At3g15095	unknown protein
314	258683_at	At3g08760	ATSIK; kinase
315	253215_at	At4g34950	nodulin family protein
316	252297_at	At3g48930	EMB1080 (EMBRYO DEFECTIVE 1080); structural constituent of ribosome
317	258257_at	At3g26770	short-chain dehydrogenase/reductase (SDR) family protein
318	263288_at	At2g36130	peptidyl-prolyl cis-trans isomerase, putative / cyclophilin, putative / rotamase, putative
319	263457_at	At2g22300	ethylene-responsive calmodulin-binding protein, putative (SR1),unknown protein
320	251594_at	At3g57630	exostosin family protein
321	255475_at	At4g02480	AAA-type ATPase family protein
322	259649_at	At1g55300	TAF7,TATA-binding protein-associated factor TAFII55 family protein,transcription factor
323	261507_at	At1g71720	S1 RNA-binding domain-containing protein
324	263822_at	At2g40240	pentatricopeptide (PPR) repeat-containing protein
325	247286_at	At5g64280	DIT2.2 (DICARBOXYLATE TRANSPORTER 2.2); oxoglutarate:malate antiporter
326	250994_at	At5g02490	heat shock cognate 70 kDa protein 2 (HSC70-2) (HSP70-2)
327	251787_at	At3g55410	2-oxoglutarate dehydrogenase E1 component, putative / oxoglutarate decarboxylase, putative / alpha-ketoglutaric dehydrogenase, putative
328	258830_at	At3g07090	unknown protein
329	260349_at	At1g69400	transducin family protein / WD-40 repeat family protein
330	245695_at	At5g04270	zinc ion binding
331	250850_at	At5g04550	unknown protein
332	249298_at	At5g41330	potassium channel tetramerisation domain-containing protein
333	249920_at	At5g19260	unknown protein
334	261787_at	At1g16020	unknown protein
335	258396_at	At3g15460	brix domain-containing protein
336	266705_at	At2g19750	40S ribosomal protein S30 (RPS30A)
337	260988_at	At1g53570	MAP3KA (Mitogen-activated protein kinase kinase kinase 3); kinase
338	256533_at	At1g33250	fringe-related protein
339	247946_at	At5g57180	CIA2 (CHLOROPLAST IMPORT APPARATUS 2)
340	260592_at	At1g55850	ATCSLE1 (Cellulose synthase-like E1); cellulose synthase/ transferase, transferring glycosyl groups
341	265431_at	At2g20680	glycosyl hydrolase family 5 protein / cellulase family protein
342	245440_at	At4g16680	RNA helicase, putative
343	264799_at	At1g08550	NPQ1 (NON-PHOTOCHEMICAL QUENCHING 1)
344	259257_at	At3g07760	unknown protein
345	255719_at	At1g32080	membrane protein, putative
346	250107_at	At5g15330	SPX (SYG1/Pho81/XPR1) domain-containing protein
347	258776_at	At3g11830	chaperonin, putative
348	266293_at	At2g29360	tropinone reductase, putative / tropine dehydrogenase, putative
349	263845_at	At2g37040	PAL1 (PHE AMMONIA LYASE 1); phenylalanine ammonia-lyase
350	258110_at	At3g14610	CYP72A7 (cytochrome P450, family 72, subfamily A, polypeptide 7); oxygen binding
351	252624_at	At3g44735	PSK1 (PHYTOSULFOKINE 3 PRECURSOR); growth factor
352	267230_at	At2g44080	ARL (ARGOS-LIKE)
353	256270_at	At3g12300	unknown protein
354	246315_at	At3g56870	unknown protein
355	251899_at	At3g54400	aspartyl protease family protein
356	265818_at	At2g18040	PIN1AT (parvulin 1At)
357	250318_at	At5g12200	dihydropyrimidinase / DHPase / dihydropyrimidine amidohydrolase / hydantoinase (PYD2)
358	267027_at	At2g38330	MATE efflux family protein
359	254159_at	At4g24240	WRKY7 (WRKY DNA-binding protein 7); transcription factor
360	260060_at	At1g73680	pathogen-responsive alpha-dioxygenase, putative
361	261513_at	At1g71840	transducin family protein / WD-40 repeat family protein
362	258783_at	At3g11760	unknown protein
363	254670_at	At4g18390	TCP family transcription factor, putative
364	247140_at	At5g66250	kinectin-related
365	264658_at	At1g09910	lyase
366	247464_at	At5g62070	IQD23 (IQ-domain 23); calmodulin binding
367	245686_at	At5g22060	ATJ2 (Arabidopsis thaliana DnaJ homologue 2)
368	253372_at	At4g33220	pectinesterase family protein
369	246964_at	At5g24830	pentatricopeptide (PPR) repeat-containing protein
370	255707_at	At4g00231	MEE50 (maternal effect embryo arrest 50); binding
371	263490_at	At2g42620	MAX2 (MORE AXILLARY BRANCHES 2); ubiquitin-protein ligase
372	250326_at	At5g12080	mechanosensitive ion channel domain-containing protein / MS ion channel domain-containing protein,unknown protein
373	253967_at	At4g26550	unknown protein
374	253394_at	At4g32770	VTE1 (VITAMIN E DEFICIENT 1)
375	249183_at	At5g42990	UBC18 (ubiquitin-conjugating enzyme 16); ubiquitin-protein ligase
376	252994_at	At4g38480	transducin family protein / WD-40 repeat family protein
377	252464_at	At3g47160	protein binding / zinc ion binding
378	264956_at	At1g76990	ACR3 (ACT Domain Repeat 3),unknown protein
379	264318_at	At1g04220	beta-ketoacyl-CoA synthase, putative
380	256306_at	At1g30370	lipase class 3 family protein
381	256934_at	At3g22530	unknown protein
382	252876_at	At4g39970	haloacid dehalogenase-like hydrolase family protein
383	256853_at	At3g18640	zinc finger protein-related
384	265886_at	At2g25620	protein phosphatase 2C, putative / PP2C, putative
385	250998_at	At5g02620	ankyrin repeat family protein
386	254134_at	At4g24830	arginosuccinate synthase family,unknown protein
387	266130_at	At2g44980	transcription regulatory protein SNF2, putative
388	251800_at	At3g55510	unknown protein
389	259605_at	At1g27910	U-box domain-containing protein
390	255842_at	At2g33530	SCPL46 (serine carboxypeptidase-like 46); serine carboxypeptidase
391	260494_at	At2g41820	leucine-rich repeat transmembrane protein kinase, putative
392	249234_at	At5g42200	zinc finger (C3HC4-type RING finger) family protein
393	249872_at	At5g23130	peptidoglycan-binding LysM domain-containing protein
394	253794_at	At4g28720	flavin-containing monooxygenase family protein / FMO family protein
395	259977_at	At1g76590	zinc-binding family protein
396	256567_at	At3g19553	amino acid permease family protein
397	263687_at	At1g26940	peptidyl-prolyl cis-trans isomerase cyclophilin-type family protein
398	254632_at	At4g18630	unknown protein
399	252671_at	At3g44190	pyridine nucleotide-disulphide oxidoreductase family protein
400	254798_at	At4g13050	acyl-(acyl carrier protein) thioesterase, putative / acyl-ACP thioesterase, putative / oleoyl-(acyl-carrier protein) hydrolase, putative / S-acyl fatty acid synthase thioesterase, putative
401	260352_at	At1g69295	beta-1,3-glucanase-related
402	260508_at	At1g47260	APFI; carbonate dehydratase
403	259713_at	At1g77610	glucose-6-phosphate/phosphate translocator-related
404	263787_at	At2g46420	unknown protein
405	265669_at	At2g32040	integral membrane transporter family protein
406	259583_at	At1g28070	unknown protein
407	258675_at	At3g08770	LTP6 (Lipid transfer protein 6); lipid binding
408	264057_at	At2g28550	TOE1 (TARGET OF EAT1 1); DNA binding / transcription factor
409	248936_at	At5g45710	AT-HSFA4C (Arabidopsis thaliana heat shock transcription factor A4C); DNA binding / transcription factor
410	247324_at	At5g64190	unknown protein
411	246478_at	At5g15980	pentatricopeptide (PPR) repeat-containing protein
412	256541_at	At1g42540	ATGLR3.3 (Arabidopsis thaliana glutamate receptor 3.3)
413	267557_at	At2g32710	KRP4 (KIP-RELATED PROTEIN 4)
414	251667_at	At3g57150	NAP57 (ARABIDOPSIS THALIANA HOMOLOGUE OF NAP57)
415	252123_at	At3g51240	F3H (TRANSPARENT TESTA 6); naringenin 3-dioxygenase
416	262722_at	At1g43620	UDP-glucose:sterol glucosyltransferase, putative
417	247549_at	At5g61420	MYB28 (myb domain protein 28); DNA binding / transcription factor
418	260985_at	At1g53500	MUM4 (MUCILAGE-MODIFIED 4); catalytic
419	247316_at	At5g64030	dehydration-responsive protein-related
420	261494_at	At1g28420	HB-1 (homeobox-1); transcription factor
421	267180_at	At2g37570	SLT1 (SODIUM- AND LITHIUM-TOLERANT 1)
422	251764_at	At3g55830	EPC1 (ECTOPICALLY PARTING CELLS); transferase, transferring glycosyl groups
423	267631_at	At2g42150	DNA-binding bromodomain-containing protein
424	252754_at	At3g43510	transposable element gene At3g43510
425	261581_at	At1g01140	CIPK9 (CBL-INTERACTING PROTEIN KINASE 9); kinase
426	249614_at	At5g37300	unknown protein
427	263209_at	At1g10522	unknown protein
428	266321_at	At2g46660	CYP78A6 (cytochrome P450, family 78, subfamily A, polypeptide 6); oxygen binding
429	260167_at	At1g71970	unknown protein
430	258455_at	At3g22440	hydroxyproline-rich glycoprotein family protein
431	262969_at	At1g75710	zinc finger (C2H2 type) family protein
432	250766_at	At5g05550	transcription factor
433	260487_at	At1g51510	RNA-binding protein, putative
434	263448_at	At2g31660	SAD2 (SUPER SENSITIVE TO ABA AND DROUGHT2); protein transporter
435	249464_at	At5g39710	EMB2745 (EMBRYO DEFECTIVE 2745); binding
436	264959_at	At1g77090	thylakoid lumenal 29.8 kDa protein
437	250580_at	At5g07440	GDH2 (GLUTAMATE DEHYDROGENASE 2); oxidoreductase,unknown protein
438	254349_at	At4g22250	zinc finger (C3HC4-type RING finger) family protein
439	256064_at	At1g07020	unknown protein
440	266687_at	At2g19670	protein arginine N-methyltransferase, putative
441	248419_at	At5g51550	phosphate-responsive 1 family protein
442	257300_at	At3g28080	nodulin MtN21 family protein
443	259037_at	At3g09350	armadillo/beta-catenin repeat family protein,binding
444	248238_at	At5g53900	unknown protein
445	253163_at	At4g35750	Rho-GTPase-activating protein-related
446	254460_at	At4g21210	phosphoprotein phosphatase/ protein kinase,unknown protein
447	259592_at	At1g27950	lipid transfer protein-related
448	262613_at	At1g13960	WRKY4 (WRKY DNA-binding protein 4); transcription factor
449	248607_at	At5g49480	ATCP1 (CA2+-BINDING PROTEIN 1); calcium ion binding
450	264513_at	At1g09420	G6PD4,G6PD4 (GLUCOSE-6-PHOSPHATE DEHYDROGENASE 4); glucose-6-phosphate 1-dehydrogenase
451	257661_at	At3g13340	WD-40 repeat family protein
452	253053_at	At4g37470	hydrolase, alpha/beta fold family protein
453	253806_at	At4g28270	zinc finger (C3HC4-type RING finger) family protein
454	251541_at	At3g58750	CSY2,CSY2 (CITRATE SYNTHASE 2); citrate (SI)-synthase
455	251581_at	At3g58560	endonuclease/exonuclease/phosphatase family protein
456	252927_at	At4g39090	RD19,RD19 (RESPONSIVE TO DEHYDRATION 19); cysteine-type peptidase
457	267623_at	At2g39650	unknown protein
458	253466_at	At4g32040	KNAT5,KNAT5 (KNOTTED1-LIKE HOMEOBOX GENE 5); transcription factor
459	253723_at	At4g29240	leucine-rich repeat family protein / extensin family protein
460	250070_at	At5g17980	C2 domain-containing protein
461	246280_at	At4g36660	unknown protein
462	252492_at	At3g46740	TOC75-III,TOC75-III (translocon outer membrane complex 75-III); protein translocase
463	256697_at	At3g20660	ATOCT4,carbohydrate transporter/ sugar porter
464	247398_at	At5g62950	unknown protein
465	251946_at	At3g53540	unknown protein
466	257797_at	At3g15940	glycosyl transferase family 1 protein
467	267400_at	At2g26240	unknown protein
468	247027_at	At5g67090	subtilase family protein
469	257790_at	At3g27090	unknown protein
470	257250_at	At3g24120	myb family transcription factor
471	256984_at	At3g13480	unknown protein
472	254955_at	At4g10920	KELP,KELP; DNA binding / transcription coactivator
473	247942_at	At5g57120	unknown protein
474	246073_at	At5g20180	ribosomal protein L36 family protein
475	264772_at	At1g22930	T-complex protein 11,unknown protein
476	245632_at	At1g25290	rhomboid family protein
477	266911_at	At2g45910	protein kinase family protein / U-box domain-containing protein
478	261081_at	At1g07350	transformer serine/arginine-rich ribonucleoprotein, putative
479	265411_at	At2g16630	proline-rich family protein
480	262590_at	At1g15100	RHA2A,RHA2A (RING-H2 finger A2A); protein binding / zinc ion binding
481	250217_at	At5g14120	nodulin family protein
482	251891_at	At3g54320	WRI1,WRI1 (WRINKLED 1); DNA binding / transcription factor
483	266593_at	At2g46200	unknown protein
484	258749_at	At3g05760	nucleic acid binding / zinc ion binding
485	256050_at	At1g07000	ATEXO70B2,ATEXO70B2 (exocyst subunit EXO70 family protein B2); protein binding
486	264745_at	At1g62180	APR2,APR2 (5'ADENYLYLPHOSPHOSULFATE REDUCTASE 2)
487	254057_at	At4g25170	unknown protein
488	251492_at	At3g59280	TXR1,TXR1 (THAXTOMIN A RESISTANT 1)
489	258472_at	At3g06080	unknown protein
490	248736_at	At5g48110	terpene synthase/cyclase family protein
491	252474_at	At3g46620	zinc finger (C3HC4-type RING finger) family protein
492	265354_at	At2g16700	ADF5,ADF5 (ACTIN DEPOLYMERIZING FACTOR 5); actin binding
493	246920_at	At5g25090	plastocyanin-like domain-containing protein
494	246990_at	At5g67360	ARA12,ARA12; subtilase
495	248795_at	At5g47390	myb family transcription factor
496	267520_at	At2g30460	unknown protein
497	255878_at	At2g40620	bZIP transcription factor family protein
498	247267_at	At5g64140	RPS28,RPS28 (RIBOSOMAL PROTEIN S28); structural constituent of ribosome
499	246954_at	At5g04830	unknown protein
500	256185_at	At1g51700	ADOF1,ADOF1 (Arabidopsis dof zinc finger protein 1); DNA binding / transcription factor
501	258501_at	At3g06780	glycine-rich protein
502	257654_at	At3g13310	DNAJ heat shock N-terminal domain-containing protein
503	247366_at	At5g63260	zinc finger (CCCH-type) family protein
504	252941_at	At4g39280	phenylalanyl-tRNA synthetase, putative / phenylalanine--tRNA ligase, putative
505	263097_at	At2g16070	PDV2,PDV2 (PLASTID DIVISION2)
506	260077_at	At1g73620	thaumatin-like protein, putative / pathogenesis-related protein, putative
507	267246_at	At2g30250	WRKY25,WRKY25 (WRKY DNA-binding protein 25); transcription factor
508	251068_at	At5g01920	STN8,STN8 (state transition 8); kinase
509	258933_at	At3g09980	unknown protein
510	258996_at	At3g01800	ribosome recycling factor family protein / ribosome releasing factor family protein
511	254839_at	At4g12400	binding,stress-inducible protein, putative
512	252619_at	At3g45210	unknown protein
513	258860_at	At3g02050	KUP3,KUP3 (K+ uptake permease 3); potassium ion transporter
514	245983_at	At5g13050	5-FCL,5-FCL; 5-formyltetrahydrofolate cyclo-ligase
515	260156_at	At1g52880	NAM,NAM (Arabidopsis NAC domain containing protein 18); transcription factor
516	261026_at	At1g01240	unknown protein
517	252958_at	At4g38620	MYB4,MYB4 (myb domain protein 4); transcription factor
518	245283_at	At4g13980	AT-HSFA5,AT-HSFA5 (Arabidopsis thaliana heat shock transcription factor A5); DNA binding / transcription factor
519	257477_at	At1g10660	unknown protein
520	257076_at	At3g19680	unknown protein
521	259423_at	At1g13880	ELM2 domain-containing protein
522	250232_at	At5g13950	unknown protein
523	251399_at	At3g60590	DNA binding,unknown protein
524	254127_at	At4g24520	ATR1,ATR1 (ARABIDOPSIS CYTOCHROME REDUCTASE)
525	260987_at	At1g53590	NTMC2TYPE6.1,NTMC2T6.1,C2 domain-containing protein
526	257646_at	At3g25740	MAP1B,MAP1B (METHIONINE AMINOPEPTIDASE 1C); metalloexopeptidase
527	265677_at	At2g32080	PUR ALPHA-1,PUR ALPHA-1 (purin-rich alpha 1); nucleic acid binding
528	251858_at	At3g54820	PIP2D,PIP2;5,PIP2;5/PIP2D (plasma membrane intrinsic protein 2;5); water channel
529	265059_at	At1g52080	AR791,AR791; actin binding
530	266510_at	At2g47990	SWA1,SWA1 (SLOW WALKER1); nucleotide binding
531	265884_at	At2g42320	nucleolar protein gar2-related
532	263382_at	At2g40230	transferase family protein
533	265309_at	At2g20290	XIG,XIG (Myosin-like protein XIG); motor/ protein binding
534	253106_at	At4g35870	unknown protein
535	254422_at	At4g21560	vacuolar protein sorting-associated protein 28 family protein / VPS28 family protein
536	255603_at	At4g01040	glycosyl hydrolase family 18 protein
537	259165_at	At3g01470	ATHB-1,ATHB-1 (Homeobox-leucine zipper protein HAT5); transcription factor
538	263168_at	At1g03020	glutaredoxin family protein
539	247430_at	At5g62610	basic helix-loop-helix (bHLH) family protein
540	262705_at	At1g16260	protein kinase family protein
541	253252_at	At4g34740	ATASE2,ATASE2/ATD2 (GLN PHOSPHORIBOSYL PYROPHOSPHATE AMIDOTRANSFERASE 2); amidophosphoribosyltransferase
542	253815_at	At4g28250	ATEXPB3,ATEXPB3 (ARABIDOPSIS THALIANA EXPANSIN B3)
543	251783_at	At3g55280	60S ribosomal protein L23A (RPL23aB)
544	253161_at	At4g35770	SEN1,SEN1 (DARK INDUCIBLE 1)
545	266845_at	At2g26110	unknown protein
546	259378_at	At3g16310	mitotic phosphoprotein N' end (MPPN) family protein
547	261522_at	At1g71710	inositol polyphosphate 5-phosphatase, putative
548	249688_at	At5g36160	aminotransferase-related
549	251832_at	At3g55150	ATEXO70H1,ATEXO70H1 (exocyst subunit EXO70 family protein H1); protein binding
550	248029_at	At5g55700	BMY6,BMY6 (beta-amylase 6); beta-amylase
551	248756_at	At5g47560	ATTDT,ATSDAT,ATSDAT/ATTDT (TONOPLAST DICARBOXYLATE TRANSPORTER); malate transporter/ sodium:dicarboxylate symporter
552	250209_at	At5g14030	translocon-associated protein beta (TRAPB) family protein,unknown protein
553	256543_at	At1g42480	unknown protein
554	249742_at	At5g24490	30S ribosomal protein, putative
555	249253_at	At5g42060	unknown protein
556	246683_at	At5g33300	chromosome-associated kinesin-related
557	251372_at	At3g60520	zinc ion binding
558	250033_at	At5g18110	NCBP,NCBP (NOVEL CAP-BINDING PROTEIN); RNA binding / translation initiation factor
559	246293_at	At3g56710	SIB1,SIB1 (SIGMA FACTOR BINDING PROTEIN 1); binding
560	249113_at	At5g43790	pentatricopeptide (PPR) repeat-containing protein
561	249968_at	At5g19070	unknown protein
562	245365_at	At4g17720	RNA recognition motif (RRM)-containing protein
563	264744_at	At1g62050	unknown protein
564	265959_at	At2g37240	unknown protein
565	249395_at	At5g40190	calmodulin-binding protein
566	261949_at	At1g64670	BDG1,BDG1 (BODYGUARD1); hydrolase
567	252670_at	At3g44110	ATJ3,ATJ3 (Arabidopsis thaliana DnaJ homologue 3)
568	266351_at	At2g01490	phytanoyl-CoA dioxygenase (PhyH) family protein
569	265867_at	At2g01620	MEE11,MEE11 (maternal effect embryo arrest 11); zinc ion binding
570	259644_at	At1g68910	unknown protein
571	256828_at	At3g22970	unknown protein
572	253042_at	At4g37550	formamidase,formamidase, putative / formamide amidohydrolase, putative
573	266230_at	At2g28830	armadillo/beta-catenin repeat family protein / U-box domain-containing protein
574	251066_at	At5g01880	zinc finger (C3HC4-type RING finger) family protein
575	254530_at	At4g19640	ARA7,ARA7; GTP binding
576	263995_at	At2g22540	SVP,SVP (SHORT VEGETATIVE PHASE); transcription factor
577	254658_at	At4g18230	unknown protein
578	255038_at	At4g09510	beta-fructofuranosidase, putative / invertase, putative / saccharase, putative / beta-fructosidase, putative
579	254705_at	At4g17870	unknown protein
580	256932_at	At3g22520	unknown protein
581	259072_at	At3g11700	FLA18,beta-Ig-H3 domain-containing protein / fasciclin domain-containing protein
582	264080_at	At2g28520	VHA-A1 (VACUOLAR PROTON ATPASE A 1); ATPase
583	258061_at	At3g25910	unknown protein
584	247085_at	At5g66310	kinesin motor family protein
585	265359_at	At2g16720	MYB7 (myb domain protein 7); DNA binding / transcription factor
586	266323_at	At2g46700	calcium-dependent protein kinase, putative / CDPK, putative
587	250680_at	At5g06570	unknown protein
588	245936_at	At5g19850	hydrolase, alpha/beta fold family protein
589	261213_at	At1g12970	leucine-rich repeat family protein
590	250088_at	At5g17290	APG5/ATG5 (AUTOPHAGY 5); transporter
591	253818_at	At4g28330	unknown protein
592	264637_at	At1g65560	allyl alcohol dehydrogenase, putative
593	264865_at	At1g24120	ARL1 (ARG1-LIKE1); heat shock protein binding / unfolded protein binding
594	265189_at	At1g23840	unknown protein
595	254707_at	At4g18010	IP5PII (INOSITOL POLYPHOSPHATE 5-PHOSPHATASE II); inositol-polyphosphate 5-phosphatase
596	254950_at	At4g10810	unknown protein
597	245895_at	At5g09230	SRT2; DNA binding
598	264325_at	At1g04150	C2 domain-containing protein
599	252486_at	At3g46510	armadillo/beta-catenin repeat family protein / U-box domain-containing family protein
600	267153_at	At2g30860	ATGSTF9 (Arabidopsis thaliana Glutathione S-transferase (class phi) 9),ATGSTF9 (Arabidopsis thaliana Glutathione S-transferase (class phi) 9); glutathione transferase
601	247650_at	At5g59960	unknown protein
602	260502_at	At1g47270	AtTLP6 (TUBBY LIKE PROTEIN 6); phosphoric diester hydrolase/ transcription factor
603	256433_at	At3g10985	SAG20,wound-responsive protein-related
604	255833_at	At2g33390	unknown protein
605	261126_at	At1g04950	TAFII59 (TATA box associated factor II 59); transcription initiation factor
606	259848_at	At1g72180	leucine-rich repeat transmembrane protein kinase, putative
607	258491_at	At3g02700	NC domain-containing protein
608	254073_at	At4g25500	ATRSP35 (Arabidopsis thaliana arginine/serine-rich splicing factor 35),ATRSP35 (Arabidopsis thaliana arginine/serine-rich splicing factor 35); RNA binding
609	261559_at	At1g01780	LIM domain-containing protein
610	245526_at	At4g15950	unknown protein
611	264379_at	At2g25200	unknown protein
612	252033_at	At3g51950	RNA binding,zinc finger (CCCH-type) family protein / RNA recognition motif (RRM)-containing protein
613	258527_at	At3g06850	LTA1,DIN3,DIN3/LTA1 (DARK INDUCIBLE 3); alpha-ketoacid dehydrogenase
614	254218_at	At4g23740	leucine-rich repeat transmembrane protein kinase, putative
615	259745_at	At1g71190	SAG18,SAG18 (Senescence associated gene 18)
616	253701_at	At4g29890	choline monooxygenase, putative (CMO-like)
617	253539_at	At4g31450	zinc finger (C3HC4-type RING finger) family protein
618	256186_at	At1g51680	4CL1,4CL1 (4-COUMARATE:COA LIGASE 1),4CL1 (4-COUMARATE:COA LIGASE 1); 4-coumarate-CoA ligase
619	247679_at	At5g59540	oxidoreductase,oxidoreductase, 2OG-Fe(II) oxygenase family protein
620	247760_at	At5g59130	subtilase family protein
621	259856_at	At1g68440	unknown protein
622	251195_at	At3g62930	glutaredoxin family protein
623	246351_at	At1g16570	glycosyl transferase family 1 protein,unknown protein
624	250543_at	At5g08190	TATA-binding protein-associated phosphoprotein Dr1 protein, putative
625	266081_at	At2g37840	protein kinase family protein
626	250755_at	At5g05750	DNAJ heat shock N-terminal domain-containing protein
627	249651_at	At5g37020	ARF8,ARF8 (AUXIN RESPONSE FACTOR 8),ARF8 (AUXIN RESPONSE FACTOR 8); transcription factor
628	266915_at	At2g45870	unknown protein
629	251395_at	At2g45470	FLA8,FLA8 (Arabinogalactan protein 8)
630	247690_at	At5g59800	MBD7,MBD7 (methyl-CpG-binding domain 7); DNA binding
631	246247_at	At4g36640	SEC14 cytosolic factor family protein / phosphoglyceride transfer family protein
632	265266_at	At2g42890	AML2,AML2; RNA binding
633	263566_at	At2g15340	glycine-rich protein
634	256193_at	At1g30200	F-box family protein
635	256328_at	At3g02360	6-phosphogluconate dehydrogenase family protein
636	266028_at	At2g06000	pentatricopeptide (PPR) repeat-containing protein
637	261417_at	At1g07700	thioredoxin family protein
638	265028_at	At1g24530	transducin family protein / WD-40 repeat family protein
639	259104_at	At3g02170	LNG2,LNG2 (LONGIFOLIA2)
640	251324_at	At3g61430	PIP1A,PIP1A (plasma membrane intrinsic protein 1;1),PIP1A (plasma membrane intrinsic protein 1;1); water channel
641	251373_at	At3g60530	zinc finger (GATA type) family protein
642	249233_at	At5g42150	electron carrier/ protein disulfide oxidoreductase
643	250649_at	At5g06690	(THIOREDOXIN-LIKE 5); thiol-disulfide exchange intermediate
644	252167_at	At3g50560	short-chain dehydrogenase/reductase (SDR) family protein
645	260075_at	At1g73700	MATE efflux family protein
646	266335_at	At2g32440	KAO2,KAO2 (ENT-KAURENOIC ACID HYDROXYLASE 2); oxygen binding
647	245572_at	At4g14720	PPD2,PPD2 (PEAPOD 2)
648	263873_at	At2g21860	violaxanthin de-epoxidase-related
649	253130_at	At4g35510	unknown protein
650	253489_at	At4g31780	MGD1,MGD1 (MONOGALACTOSYLDIACYLGLYCEROL SYNTHASE 1, MONOGALACTOSYLDIACYLGLYCEROL SYNTHASE A); 1,2-diacylglycerol 3-beta-galactosyltransferase,MGD1 (MONOGALACTOSYLDIACYLGLYCEROL SYNTHASE 1, MONOGALACTOSYLDIACYLGLYCEROL SYNTHASE A); 1,2-diacylglycerol 3-beta-galactosyltransferase/ transferase, transferring glycosyl groups
651	263281_at	At2g14160	nucleic acid binding
652	250797_at	At5g05310	unknown protein
653	263010_at	At1g23330	unknown protein
654	253141_at	At4g35440	CLC-E,CLC-E (CHLORIDE CHANNEL E); voltage-gated chloride channel
655	245097_at	At2g40935	unknown protein
656	246891_at	At5g25490	zinc finger (Ran-binding) family protein
657	251556_at	At3g58840	unknown protein
658	245308_at	At4g17486	unknown protein
659	249065_at	At5g44260	zinc finger (CCCH-type) family protein
660	265031_at	At1g61590	protein kinase, putative
661	264331_at	At1g04130	binding
662	262920_at	At1g79500	AtkdsA1,AtkdsA1 (Arabidopsis thaliana KDO-8-phosphate synthase A1); 3-deoxy-8-phosphooctulonate synthase
663	246909_at	At5g25770	unknown protein
664	253118_at	At4g35950	RAC2,ATROP5,ARAC6,ARAC6/AtROP7/RAC2 (rho-related protein from plants 7); GTP binding
665	250679_at	At5g06550	unknown protein
666	251091_at	At5g01410	PDX1,PDX1 (PYRIDOXINE BIOSYNTHESIS 1.3); protein heterodimerization/ protein homodimerization
667	262847_at	At1g14840	ATMAP70-4,ATMAP70-4 (microtubule-associated proteins 70-4); microtubule binding
668	261639_at	At1g50010	TUA2,TUA2 (tubulin alpha-2 chain)
669	249430_at	At5g39900	GTP binding / translation elongation factor
670	245817_at	At1g26160	metal-dependent phosphohydrolase HD domain-containing protein
671	245442_at	At4g16710	glycosyltransferase family protein 28
672	254235_at	At4g23750	CRF2,CRF2 (CYTOKININ RESPONSE FACTOR 2); DNA binding / transcription factor
673	246222_at	At4g36900	RAP2.10,RAP2.10 (related to AP2 10); DNA binding / transcription factor
674	263428_at	At2g22310	ATUBP4,ATUBP4 (UBIQUITIN-SPECIFIC PROTEASE 4); ubiquitin-specific protease
675	260798_at	At1g78280	transcription factor jumonji (jmjC) domain-containing protein
676	250922_at	At5g03345	unknown protein
677	264858_at	At1g24190	SIN3,ATSIN3,ATSIN3/SIN3 (Arabidopsis thaliana sin3 homolog)
678	248336_at	At5g52420	unknown protein
679	246864_at	At5g25900	GA3,GA3 (GA REQUIRING 3); oxygen binding
680	247138_at	At5g66120	3-dehydroquinate synthase, putative
681	259373_at	At1g69160	unknown protein
682	255573_at	At4g01400	pentatricopeptide (PPR) repeat-containing protein
683	263883_at	At2g21830	DC1 domain-containing protein
684	263633_at	At2g04890	SCL21,SCL21 (SCARECROW-LIKE 21); transcription factor
685	264528_at	At1g30810	transcription factor jumonji (jmj) family protein / zinc finger (C5HC2 type) family protein
686	249701_at	At5g35460	unknown protein
687	253827_at	At4g28085	unknown protein
688	254616_at	At4g18710	BIN2,BIN2 (BRASSINOSTEROID-INSENSITIVE 2); kinase
689	257309_at	At3g28150	unknown protein
690	251412_at	At3g60220	ATL4,ATL4 (Arabidopsis T?xicos en Levadura 4); protein binding / zinc ion binding
691	251182_at	At3g62600	DNAJ heat shock family protein
692	246611_at	At5g35330	MBD02,MBD02 (methyl-CpG-binding domain 2); DNA binding
693	256959_at	At3g13440	unknown protein
694	245729_at	At1g73490	RNA recognition motif (RRM)-containing protein
695	248199_at	At5g54170	unknown protein
696	254822_at	At4g12570	UPL5,UPL5 (UBIQUITIN PROTEIN LIGASE 5); ubiquitin-protein ligase
697	254054_at	At4g25320	DNA-binding protein-related
698	261407_at	At1g18810	phytochrome kinase substrate-related
699	248042_at	At5g55960	unknown protein
700	258023_at	At3g19450	CAD4,CAD4 (CINNAMYL ALCOHOL DEHYDROGENASE 4); cinnamyl-alcohol dehydrogenase
701	259340_at	At3g03870	unknown protein
702	257129_at	At3g20100	CYP705A19,CYP705A19 (cytochrome P450, family 705, subfamily A, polypeptide 19); oxygen binding
703	251876_at	At3g54280	ATP binding / DNA binding / helicase
704	249443_at	At5g39600	unknown protein
705	262287_at	At1g68660	unknown protein
706	258544_at	At3g07040	RPM1,RPM1 (RESISTANCE TO P. SYRINGAE PV MACULICOLA 1)
707	248543_at	At5g50230	nucleotide binding
708	246486_at	At5g15910	dehydrogenase-related
709	251034_at	At5g02040	prenylated rab acceptor (PRA1) family protein
710	263113_at	At1g03150	GCN5-related N-acetyltransferase (GNAT) family protein
711	263709_at	At1g09310	unknown protein
712	245965_at	At5g19730	pectinesterase family protein
713	260362_at	At1g70530	protein kinase family protein
714	256233_at	At3g12360	ankyrin repeat family protein
715	261754_at	At1g76130	ATAMY2,AMY2,AMY2/ATAMY2 (ALPHA-AMYLASE-LIKE 2); alpha-amylase
716	252540_at	At3g45740	hydrolase family protein / HAD-superfamily protein
717	251749_at	At3g55690	unknown protein
718	252269_at	At3g49580	unknown protein
719	260128_at	At1g36310	unknown protein
720	255477_at	At4g02370	unknown protein
721	257315_at	At3g30775	ERD5,ERD5 (EARLY RESPONSIVE TO DEHYDRATION 5, PROLINE OXIDASE); proline dehydrogenase
722	250742_at	At5g05800	unknown protein
723	249337_at	At5g41080	glycerophosphoryl diester phosphodiesterase family protein
724	251869_at	At3g54500	unknown protein
725	256511_at	At1g33390	helicase domain-containing protein
726	266333_at	At2g32410	AXL,auxin-resistance protein, putative,catalytic
727	256326_at	At3g02340	zinc finger (C3HC4-type RING finger) family protein
728	258560_at	At3g06020	unknown protein
729	251263_at	At3g62190	DNAJ heat shock N-terminal domain-containing protein
730	262704_at	At1g16530	LBD3,ASL9,LOB domain protein 3 / lateral organ boundaries domain protein 3 (LBD3)
731	261276_at	At1g26670	VTI1B,VTI12,ATVTI12,VTI12 (VESICAL TRANSPORT V-SNARE 12, vesical transport v-SNARE 12); SNARE binding / receptor
732	259646_at	At1g55350	DEK1,DEK1 (DEFECTIVE KERNEL 1); calpain/ cysteine-type endopeptidase
733	250975_at	At5g03050	unknown protein
734	257169_at	At3g24315	ATSEC20,sec20 family protein
735	264656_at	At1g09010	glycoside hydrolase family 2 protein
736	259721_at	At1g60890	phosphatidylinositol-4-phosphate 5-kinase family protein
737	261097_at	At1g62950	leucine-rich repeat transmembrane protein kinase, putative
738	257619_at	At3g24810	ICK3,ICK3 (kip-related protein 5); cyclin-dependent protein kinase inhibitor
739	265345_at	At2g22680	zinc finger (C3HC4-type RING finger) family protein
740	265222_at	At2g01970	endomembrane protein 70, putative
741	245569_at	At4g14660	RNA polymerase Rpb7 N-terminal domain-containing protein
742	246141_at	At5g19920	transducin family protein / WD-40 repeat family protein
743	265269_at	At2g42950	unknown protein
744	257560_at	At3g14960	galactosyltransferase family protein
745	257518_at	At3g03880	unknown protein
746	247315_at	At5g64010	unknown protein
747	253698_at	At4g29680	type I phosphodiesterase/nucleotide pyrophosphatase family protein
748	248575_at	At5g49840	ATP-dependent Clp protease ATP-binding subunit ClpX, putative
749	252479_at	At3g46560	TIM9,TIM9 (EMBRYO DEFECTIVE 2474); protein translocase
750	260653_at	At1g32440	PKP3,pyruvate kinase, putative
751	253407_at	At4g32920	glycine-rich protein
752	250758_at	At5g06000	EIF3G2,EIF3G2 (eukaryotic translation initiation factor 3G2); RNA binding / translation initiation factor
753	252560_at	At3g46030	HTB11,histone H2B, putative
754	254919_at	At4g11360	RHA1B,RHA1B (RING-H2 finger A1B); protein binding / zinc ion binding
755	261356_at	At1g79660	unknown protein
756	251406_at	At3g60260	phagocytosis and cell motility protein ELMO1-related
757	250955_at	At5g03190	CPuORF47,unknown protein
758	264508_at	At1g09570	PHYA,PHYA (PHYTOCHROME A); G-protein coupled photoreceptor/ signal transducer,unknown protein
759	262741_at	At1g28760	unknown protein
760	262964_at	At1g54380	spliceosome protein-related
761	258653_at	At3g09870	auxin-responsive family protein
762	251714_at	At3g56370	leucine-rich repeat transmembrane protein kinase, putative
763	254807_at	At4g12700	unknown protein
764	255129_at	At4g08290	nodulin MtN21 family protein
765	258809_at	At3g04070	ANAC047,ANAC047 (Arabidopsis NAC domain containing protein 47); transcription factor,unknown protein
766	260764_at	At1g48950	zinc ion binding
767	253078_at	At4g36180	leucine-rich repeat family protein
768	253126_at	At4g36050	endonuclease/exonuclease/phosphatase family protein
769	249172_at	At5g42950	GYF domain-containing protein
770	255225_at	At4g05410	transducin family protein / WD-40 repeat family protein
771	259500_at	At1g15740	leucine-rich repeat family protein
772	255543_at	At4g01870	tolB protein-related
773	252481_at	At3g46630	unknown protein
774	263449_at	At2g31670	unknown protein
775	256413_at	At3g11100	transcription factor
776	260474_at	At1g11090	hydrolase, alpha/beta fold family protein
777	263047_at	At2g17630	phosphoserine aminotransferase, putative
778	259175_at	At3g01560	proline-rich family protein
779	247997_at	At5g56180	ATARP8 (ACTIN-RELATED PROTEIN 8); structural constituent of cytoskeleton
780	265347_at	At2g22740	SUVH6 (SU(VAR)3-9 homolog 6)
781	266440_at	At2g43235	sugar porter
782	266180_at	At2g02470	PHD finger family protein
783	247288_at	At5g64330	NPH3 (NON-PHOTOTROPIC HYPOCOTYL 3); signal transducer,unknown protein
784	251508_at	At3g58970	magnesium transporter CorA-like family protein
785	267371_at	At2g44510	p21Cip1-binding protein-related
786	256892_at	At3g19000	oxidoreductase, 2OG-Fe(II) oxygenase family protein
787	248140_at	At5g54980	integral membrane family protein
788	263674_at	At2g04790	unknown protein
789	264156_at	At1g65280	heat shock protein binding / unfolded protein binding
790	257719_at	At3g18440	ATALMT9,unknown protein
791	252131_at	At3g50930	AAA-type ATPase family protein
792	256456_at	At1g75180	unknown protein
793	257730_at	At3g18420	tetratricopeptide repeat (TPR)-containing protein
794	259430_at	At1g01610	ATGPAT4/GPAT4 (GLYCEROL-3-PHOSPHATE ACYLTRANSFERASE 4); 1-acylglycerol-3-phosphate O-acyltransferase/ acyltransferase
795	255233_at	At4g05450	adrenodoxin-like ferredoxin 2
796	246439_at	At5g17600	zinc finger (C3HC4-type RING finger) family protein
797	246229_at	At4g37160	SKS15 (SKU5 Similar 15); copper ion binding
798	259480_at	At1g19010	unknown protein
799	258988_at	At3g08890	unknown protein
800	251937_at	At3g53400	unknown protein
801	262230_at	At1g68560	XYL1,ATXYL1,ATXYL1/XYL1 (ALPHA-XYLOSIDASE 1); alpha-N-arabinofuranosidase/ hydrolase, hydrolyzing O-glycosyl compounds / xylan 1,4-beta-xylosidase
802	251050_at	At5g02440	unknown protein
803	248204_at	At5g54280	ATM2,ATM2 (ARABIDOPSIS THALIANA MYOSIN 4)
804	246272_at	At4g37150	esterase, putative
805	253288_at	At4g34310	binding
806	265474_at	At2g15690	pentatricopeptide (PPR) repeat-containing protein
807	251048_at	At5g02410	DIE2/ALG10 family
808	257621_at	At3g20410	CPK9,CPK9 (CALMODULIN-DOMAIN PROTEIN KINASE 9); calcium- and calmodulin-dependent protein kinase/ kinase
809	257910_at	At3g25580	thioredoxin-related
810	264822_at	At1g03457	RNA-binding protein, putative
811	252162_at	At3g50590	transducin family protein / WD-40 repeat family protein
812	265442_at	At2g20940	unknown protein
813	260003_at	At1g68100	IAR1,IAR1 (IAA-ALANINE RESISTANT 1); metal ion transporter
814	261211_at	At1g12780	UGE1,UGE1 (UDP-D-glucose/UDP-D-galactose 4-epimerase 1); UDP-glucose 4-epimerase/ protein dimerization
815	246051_at	At5g28840	GME,GME (GDP-D-MANNOSE 3',5'-EPIMERASE); GDP-mannose 3,5-epimerase/ NAD binding / catalytic
816	247694_at	At5g59750	riboflavin biosynthesis protein, putative
817	266188_at	At2g39000	GCN5-related N-acetyltransferase (GNAT) family protein
818	256722_at	At2g34050	unknown protein
819	245690_at	At5g04230	PAL3,PAL3 (PHENYL ALANINE AMMONIA-LYASE 3); phenylalanine ammonia-lyase
820	250408_at	At5g10930	CIPK5,CIPK5 (CBL-INTERACTING PROTEIN KINASE 5); kinase
821	261832_at	At1g10650	protein binding / zinc ion binding,unknown protein
822	249037_at	At5g44130	FLA13,fasciclin-like arabinogalactan-protein, putative
823	252875_at	At4g39990	ATGB3,ATGB3 (GTP-BINDING PROTEIN 3); GTP binding
824	260286_at	At1g80600	acetylornithine aminotransferase, mitochondrial, putative / acetylornithine transaminase, putative / AOTA, putative / ACOAT, putative
825	265193_at	At1g05070	unknown protein
826	260507_at	At1g47200	WPP2,WPP2 (WPP domain protein 2)
827	260209_at	At1g68550	AP2 domain-containing transcription factor, putative
828	257008_at	At3g14210	ESM1,ESM1 (EPITHIOSPECIFIER MODIFIER 1); carboxylic ester hydrolase
829	251437_at	At3g59910	unknown protein
830	249442_at	At5g39590	unknown protein
831	251861_at	At3g54810	BME3-ZF,BME3,BME3/BME3-ZF (BLUE MICROPLYLAR END3); transcription factor
832	258692_at	At3g08640	alphavirus core protein family
833	249197_at	At5g42380	CML39,CML37,calmodulin-related protein, putative
834	246044_at	At5g19450	CDPK19,CDPK19 (CALCIUM-DEPENDENT PROTEIN KINASE 19); calcium- and calmodulin-dependent protein kinase/ kinase
835	249493_at	At5g39080	transferase family protein
836	250310_at	At5g12230	unknown protein
837	266060_at	At2g18630	unknown protein
838	263128_at	At1g78600	zinc finger (B-box type) family protein
839	264839_at	At1g03630	POR C,POR C (PROTOCHLOROPHYLLIDE OXIDOREDUCTASE); NADPH dehydrogenase/ oxidoreductase/ protochlorophyllide reductase,POR C (PROTOCHLOROPHYLLIDE OXIDOREDUCTASE); oxidoreductase/ protochlorophyllide reductase
840	246109_at	At5g20120	unknown protein
841	249925_at	At5g19150	carbohydrate kinase family
842	253096_at	At4g37330	CYP81D4,CYP81D4 (cytochrome P450, family 81, subfamily D, polypeptide 4); oxygen binding
843	252186_at	At3g50810	integral membrane protein, putative
844	256698_at	At3g20680	unknown protein
845	261073_at	At1g07300	josephin protein-related
846	262761_at	At1g10720	BSD domain-containing protein
847	260385_at	At1g74090	sulfotransferase family protein
848	256921_at	At3g18940	clast3-related
849	256098_at	At1g13700	glucosamine/galactosamine-6-phosphate isomerase family protein
850	259887_at	At1g76360	protein kinase, putative
851	247788_at	At5g58730	pfkB-type carbohydrate kinase family protein
852	245260_at	At4g16360	5'-AMP-activated protein kinase beta-2 subunit, putative,AMP-activated protein kinase
853	255193_at	At4g07400	VFB3,VFB3 (VIER F-BOX PROTEINE 3); ubiquitin-protein ligase
854	250971_at	At5g02810	PRR7,PRR7 (PSEUDO-RESPONSE REGULATOR 7); transcription regulator
855	255258_at	At4g05060	vesicle-associated membrane family protein / VAMP family protein
856	261611_at	At1g49730	protein kinase family protein
857	259195_at	At3g01730	unknown protein
858	261667_at	At1g18460	lipase family protein
859	264084_at	At2g31240	tetratricopeptide repeat (TPR)-containing protein
860	249830_at	At5g23300	PYRD,PYRD (PYRIMIDINE D); dihydroorotate dehydrogenase
861	256970_at	At3g21090	ABC transporter family protein
862	264931_at	At1g60590	polygalacturonase, putative / pectinase, putative
863	245499_at	At4g16480	ATINT4,ATINT4 (INOSITOL TRANSPORTER 4); carbohydrate transporter/ myo-inositol:hydrogen symporter/ sugar porter
864	262751_at	At1g16310	cation efflux family protein
865	250184_at	At5g14240	unknown protein
866	255418_at	At4g03200	unknown protein
867	263826_at	At2g40410	Ca(2+)-dependent nuclease, putative
868	254456_at	At4g21150	ribophorin II (RPN2) family protein
869	263007_at	At1g54260	histone H1/H5 family protein
870	260489_at	At1g51610	cation efflux family protein / metal tolerance protein, putative (MTPc4)
871	255504_at	At4g02200	drought-responsive family protein
872	253090_at	At4g36360	BGAL3,BGAL3 (beta-galactosidase 3); beta-galactosidase
873	246283_at	At4g36860	LIM domain-containing protein
874	254576_at	At4g19350	EMB3006,EMB3006 (EMBRYO DEFECTIVE 3006)
875	257463_at	At1g14820	SEC14 cytosolic factor family protein / phosphoglyceride transfer family protein
876	247780_at	At5g58770	dehydrodolichyl diphosphate synthase, putative / DEDOL-PP synthase, putative
877	248891_at	At5g46280	DNA replication licensing factor, putative
878	257024_at	At3g19100	calcium-dependent protein kinase, putative / CDPK, putative
879	252166_at	At3g50500	SPK-2-2,SPK-2-2 (SNF1-RELATED PROTEIN KINASE 2-2, SNF1-RELATED PROTEIN KINASE 2.2); kinase/ protein kinase
880	248759_at	At5g47610	zinc finger (C3HC4-type RING finger) family protein
881	257055_at	At3g15351	unknown protein
882	264375_at	At2g25090	CIPK16,CIPK16 (CIPK16); kinase
883	247037_at	At5g67070	RALFL34,RALFL34 (RALF-LIKE 34)
884	255637_at	At4g00750	dehydration-responsive family protein
885	259687_at	At1g63110	cell division cycle protein-related
886	245618_at	At4g14510	unknown protein
887	264204_at	At1g22710	SUC2,SUC2 (SUCROSE-PROTON SYMPORTER 2); carbohydrate transporter/ sucrose:hydrogen symporter/ sugar porter
888	263115_at	At1g03055	unknown protein
889	255596_at	At4g01720	WRKY47,WRKY47 (WRKY DNA-binding protein 47); transcription factor
890	250399_at	At5g10750	unknown protein
891	247467_at	At5g62130	Per1-like protein-related
892	253071_at	At4g37880	protein binding / zinc ion binding
893	248689_at	At5g48150	PAT1,PAT1 (PHYTOCHROME A SIGNAL TRANSDUCTION 1); transcription factor
894	256796_at	At3g22210	unknown protein
895	265898_at	At2g25690	senescence-associated protein-related
896	252178_at	At3g50750	brassinosteroid signalling positive regulator-related
897	263432_at	At2g22230	beta-hydroxyacyl-ACP dehydratase, putative
898	255011_at	At4g10040	CYTC-2,CYTC-2 (CYTOCHROME C-2); electron carrier
899	260303_at	At1g70520	protein kinase family protein
900	262428_at	At1g47570	protein binding / zinc ion binding,zinc finger (C3HC4-type RING finger) family protein
901	248797_at	At5g47210	nuclear RNA-binding protein, putative
902	251939_at	At3g53440	DNA binding
903	251286_at	At3g61710	autophagy protein Apg6 family
904	260244_at	At1g74320	choline kinase, putative
905	257459_at	At1g24040	GCN5-related N-acetyltransferase (GNAT) family protein
906	247116_at	At5g65970	MLO10,MLO10 (MILDEW RESISTANCE LOCUS O 10); calmodulin binding
907	254505_at	At4g19985	GCN5-related N-acetyltransferase (GNAT) family protein
908	261080_at	At1g07370	PCNA1,PCNA1 (PROLIFERATING CELLULAR NUCLEAR ANTIGEN); DNA binding / DNA polymerase processivity factor
909	258435_at	At3g16740	F-box family protein
910	264725_at	At1g22885	unknown protein
911	246304_at	At3g51840	ACX4,ACX4 (ACYL-COA OXIDASE 4); oxidoreductase
912	245390_at	At4g17650	aromatic-rich family protein
913	251427_at	At3g60130	glycosyl hydrolase family 1 protein / beta-glucosidase, putative (YLS1),hydrolase, hydrolyzing O-glycosyl compounds
914	254610_at	At4g18890	brassinosteroid signalling positive regulator-related
915	249813_at	At5g23940	EMB3009,EMB3009 (EMBRYO DEFECTIVE 3009); transferase
916	254849_at	At4g11970	YT521-B-like family protein
917	266313_at	At2g26980	CIPK3,CIPK3 (CBL-INTERACTING PROTEIN KINASE 3); kinase,CIPK3 (CBL-INTERACTING PROTEIN KINASE 3); kinase/ protein kinase
918	258124_at	At3g18215	unknown protein
919	260235_at	At1g74560	NRP1,NRP1 (NAP1-RELATED PROTEIN 1),NRP1 (NAP1-RELATED PROTEIN 1); DNA binding,NRP1 (NAP1-RELATED PROTEIN 1); DNA binding / chromatin binding / histone binding
920	257624_at	At3g26220	CYP71B3,CYP71B3 (cytochrome P450, family 71, subfamily B, polypeptide 3); oxygen binding
921	260157_at	At1g52930	brix domain-containing protein
922	266056_at	At2g40810	AtATG18c,AtATG18c (Arabidopsis thaliana homolog of yeast autophagy 18 (ATG18) c)
923	260287_at	At1g80440	kelch repeat-containing F-box family protein
924	260770_at	At1g49200	zinc finger (C3HC4-type RING finger) family protein
925	246421_at	At5g16880	VHS domain-containing protein / GAT domain-containing protein
926	259325_at	At3g05320	unknown protein
927	246547_at	At5g14970	unknown protein
928	267136_at	At2g23460	XLG1,XLG1 (EXTRA-LARGE G-PROTEIN 1); signal transducer
929	256675_at	At3g52170	DNA binding
930	256207_at	At1g50920	GTP-binding protein-related
931	266366_at	At2g41420	proline-rich family protein
932	254854_at	At4g12130	aminomethyltransferase
933	264040_at	At2g03730	ACR5,ACR5 (ACT Domain Repeat 5)
934	252936_at	At4g39160	DNA binding / transcription factor
935	259724_at	At1g60940	SRK2B,SNRK2.10,SNRK2-10,SNRK2-10/SNRK2.10/SRK2B (SNF1-RELATED PROTEIN KINASE 2.10, SUCROSE NONFERMENTING 1-RELATED PROTEIN KINASE 2-10); kinase
936	256229_at	At1g58200	MSL3,MSL3 (MSCS-LIKE 3)
937	251921_at	At3g53890	40S ribosomal protein S21 (RPS21B)
938	259190_at	At3g01780	TPLATE,unknown protein
939	264435_at	At1g10360	ATGSTU18,ATGSTU18 (GLUTATHIONE S-TRANSFERASE 29); glutathione transferase
940	262945_at	At1g79510	unknown protein
941	253746_at	At4g29100	ethylene-responsive family protein
942	267628_at	At2g42280	basic helix-loop-helix (bHLH) family protein
943	257352_at	At2g34900	IMB1,IMB1 (IMBIBITION-INDUCIBLE 1); DNA binding
944	261146_at	At1g19620	unknown protein
945	259421_at	At1g13910	leucine-rich repeat family protein
946	262956_at	At1g54270	EIF4A-2,EIF4A-2 (eukaryotic translation initiation factor 4A-2); ATP-dependent helicase
947	257766_at	At3g23030	IAA2,IAA2 (indoleacetic acid-induced protein 2); transcription factor
948	261676_at	At1g18480	calcineurin-like phosphoesterase family protein
949	265880_at	At2g42300	DNA binding / transcription factor,basic helix-loop-helix (bHLH) family protein
950	253762_at	At4g28830	unknown protein
951	257407_at	At1g27100	unknown protein
952	251915_at	At3g53940	mitochondrial substrate carrier family protein
953	266822_at	At2g44860	60S ribosomal protein L24, putative
954	248875_at	At5g46470	disease resistance protein (TIR-NBS-LRR class), putative
955	250811_at	At5g05110	cysteine protease inhibitor, putative / cystatin, putative
956	253500_at	At4g31920	ARR10,ARR10 (ARABIDOPSIS RESPONSE REGULATOR 10); transcription factor/ two-component response regulator
957	262341_at	At1g64230	UBC28,UBC28; ubiquitin-protein ligase
958	259787_at	At1g29460	auxin-responsive protein, putative
959	261107_at	At1g63010	SPX (SYG1/Pho81/XPR1) domain-containing protein
960	250832_at	At5g04950	nicotianamine synthase, putative
961	252997_at	At4g38400	ATEXLA2,ATEXLA2 (ARABIDOPSIS THALIANA EXPANSIN-LIKE A2)
962	251360_at	At3g61210	embryo-abundant protein-related
963	266702_at	At2g19860	ATHXK2,ATHXK2 (HEXOKINASE 2),ATHXK2 (HEXOKINASE 2); ATP binding / hexokinase
964	266223_at	At2g28790	osmotin-like protein, putative
965	250930_at	At5g03160	DNAJ heat shock N-terminal domain-containing protein
966	253524_at	At4g31430	unknown protein
967	258609_at	At3g02910	unknown protein
968	250358_at	At5g11740	AGP15,AGP15 (ARABINOGALACTAN PROTEIN 15)
969	263553_at	At2g16430	PAP10,ATPAP10,PAP10; acid phosphatase/ protein serine/threonine phosphatase,PAP10; protein serine/threonine phosphatase
970	259751_at	At1g71030	ATMYBL2,ATMYBL2 (Arabidopsis myb-like 2); DNA binding / transcription factor
971	261782_at	At1g76110	high mobility group (HMG1/2) family protein / ARID/BRIGHT DNA-binding domain-containing protein
972	254434_at	At4g20880	ethylene-responsive nuclear protein / ethylene-regulated nuclear protein (ERT2)
973	250842_at	At5g04490	VTE5,VTE5 (VITAMIN E PATHWAY GENE5); phosphatidate cytidylyltransferase/ phytol kinase
974	252884_at	At4g39170	SEC14 cytosolic factor, putative / phosphoglyceride transfer protein, putative
975	258119_at	At3g14720	ATMPK19,ATMPK19 (Arabidopsis thaliana MAP kinase 19); MAP kinase
976	257205_at	At3g16520	UDP-glucoronosyl/UDP-glucosyl transferase family protein
977	266803_at	At2g28930	APK1B,APK1B (Arabidopsis protein kinase 1B); kinase
978	246998_at	At5g67370	unknown protein
979	252564_at	At3g46010	ADF1,ADF1 (ACTIN DEPOLYMERIZING FACTOR 1)
980	266338_at	At2g32400	GLR5,GLR5 (Glutamate receptor 5)
981	262073_at	At1g59640	ZCW32,ZCW32 (BIGPETAL, BIGPETALUB); DNA binding / transcription factor
982	252471_at	At3g46820	TOPP5,TOPP5 (Type one serine/threonine protein phosphatase 5); protein phosphatase type 1
983	261469_at	At1g28340	leucine-rich repeat family protein
984	249122_at	At5g43850	ATARD4,ATARD4; acireductone dioxygenase (Fe2+-requiring)/ metal ion binding
985	254188_at	At4g23920	UGE2,UGE2 (UDP-D-glucose/UDP-D-galactose 4-epimerase 2); UDP-glucose 4-epimerase/ protein dimerization
986	266299_at	At2g29450	ATGSTU5,ATGSTU5 (Arabidopsis thaliana Glutathione S-transferase (class tau) 5); glutathione transferase
987	248282_at	At5g52900	unknown protein
988	254654_at	At4g18040	EIF4E,EIF4E (EUKARYOTIC TRANSLATION INITATION FACTOR 4E); RNA binding / translation initiation factor
989	266363_at	At2g41250	haloacid dehalogenase-like hydrolase family protein
990	256807_at	At3g20970	NFU4,NFU4 (NFU domain protein 4)
991	245361_at	At4g17790	unknown protein
992	258208_at	At3g13930	dihydrolipoamide S-acetyltransferase, putative
993	262977_at	At1g75490	DNA binding / transcription factor
994	267603_at	At2g32900	ATZW10
995	249865_at	At5g22820	binding
996	265449_at	At2g46610	arginine/serine-rich splicing factor, putative
997	259096_at	At3g04840	40S ribosomal protein S3A (RPS3aA)
998	267308_at	At2g30200	[acyl-carrier-protein] S-malonyltransferase/ transferase,transferase
999	256225_at	At1g56220	dormancy/auxin associated family protein
1000	245820_at	At1g26320	NADP-dependent oxidoreductase, putative
1001	252952_at	At4g38710	glycine-rich protein
1002	266037_at	At2g05940	protein kinase, putative
1003	260465_at	At1g10910	unknown protein
1004	254076_at	At4g25340	immunophilin-related / FKBP-type peptidyl-prolyl cis-trans isomerase-related
1005	264250_at	At1g78680	ATGGH2,ATGGH2 (GAMMA-GLUTAMYL HYDROLASE 2); gamma-glutamyl hydrolase
1006	266096_at	At2g38020	VCL1,VCL1 (VACUOLELESS 1)
1007	256455_at	At1g75190	unknown protein
1008	250049_at	At5g17780	hydrolase, alpha/beta fold family protein,unknown protein
1009	251362_at	At3g61240	DEAD/DEAH box helicase, putative (RH12)
1010	246289_at	At3g56880	VQ motif-containing protein
1011	264701_at	At1g70160	unknown protein
1012	256305_at	At1g30400	ATMRP1,ATMRP1 (Arabidopsis thaliana multidrug resistance-associated protein 1); xenobiotic-transporting ATPase
1013	256965_at	At3g13450	DIN4,DIN4 (DARK INDUCIBLE 4); 3-methyl-2-oxobutanoate dehydrogenase (2-methylpropanoyl-transferring)
1014	253140_at	At4g35480	RHA3B,RHA3B (RING-H2 finger A3B); protein binding / zinc ion binding
1015	264008_at	At2g21120	unknown protein
1016	264400_at	At1g61800	GPT2,GPT2 (glucose-6-phosphate/phosphate translocator 2); antiporter/ glucose-6-phosphate transporter
1017	246506_at	At5g16110	unknown protein
1018	245175_at	At2g47470	UNE5,MEE30,ATPDIL2-1,ATPDIL2-1/MEE30/UNE5 (PDI-LIKE 2-1, maternal effect embryo arrest 30, unfertilized embryo sac 5),ATPDIL2-1/MEE30/UNE5 (PDI-LIKE 2-1, maternal effect embryo arrest 30, unfertilized embryo sac 5); thiol-disulfide exchange intermediate
1019	258424_at	At3g16750	unknown protein
1020	254340_at	At4g22120	early-responsive to dehydration protein-related / ERD protein-related,unknown protein
1021	264591_at	At2g17670	pentatricopeptide (PPR) repeat-containing protein
1022	265573_at	At2g28200	nucleic acid binding / transcription factor/ zinc ion binding
1023	254148_at	At4g24280	CPHSC70-1,CPHSC70-1 (chloroplast heat shock protein 70-1); ATP binding / unfolded protein binding
1024	249475_at	At5g38890	exoribonuclease-related
1025	258851_at	At3g03190	ATGSTF11,ATGSTF11 (GLUTATHIONE S-TRANSFERASE F11); glutathione transferase
1026	260989_at	At1g53450	unknown protein
1027	260543_at	At2g43330	ATINT1,ATINT1 (INOSITOL TRANSPORTER 1); carbohydrate transporter/ sugar porter
1028	245155_at	At5g12470	unknown protein
1029	248097_at	At5g55260	PPX2,PPX2 (protein phosphatase x-2); protein serine/threonine phosphatase
1030	249522_at	At5g38700	unknown protein
1031	250299_at	At5g11910	esterase/lipase/thioesterase family protein
1032	258141_at	At3g18035	HON4,HON4; DNA binding
1033	256231_at	At3g12630	zinc finger (AN1-like) family protein
1034	267035_at	At2g38400	AGT3,AGT3 (ALANINE:GLYOXYLATE AMINOTRANSFERASE 3); alanine-glyoxylate transaminase
1035	247870_at	At5g57580	calmodulin-binding protein
1036	265673_at	At2g32090	lactoylglutathione lyase family protein / glyoxalase I family protein
1037	259672_at	At1g68990	DNA-directed RNA polymerase, mitochondrial (RPOMT)
1038	248311_at	At5g52570	BETA-OHASE 2,BETA-OHASE 2 (BETA-CAROTENE HYDROXYLASE 2); beta-carotene hydroxylase,unknown protein
1039	259311_at	At3g05060	SAR DNA-binding protein, putative
1040	258849_at	At3g03250	UGP,UGP (UDP-glucose pyrophosphorylase); UTP:glucose-1-phosphate uridylyltransferase
1041	258239_at	At3g27690	LHCB2:4,LHCB2:4 (Photosystem II light harvesting complex gene 2.3); chlorophyll binding
1042	259771_at	At1g29470	dehydration-responsive protein-related
1043	264340_at	At1g70280	NHL repeat-containing protein
1044	258939_at	At3g10020	unknown protein
1045	250753_at	At5g05860	UGT76C2,UGT76C2 (UDP-glucosyl transferase 76C2); UDP-glycosyltransferase/ transferase, transferring glycosyl groups
1046	261019_at	At1g26470	unknown protein
1047	251237_at	At3g62420	ATBZIP53,ATBZIP53 (BASIC REGION/LEUCINE ZIPPER MOTIF 53); DNA binding / sequence-specific DNA binding / transcription factor
1048	266362_at	At2g32430	galactosyltransferase family protein
1049	247651_at	At5g59870	HTA6,histone H2A, putative
1050	259271_at	At3g01170	structural constituent of ribosome
1051	249327_at	At5g40890	ATCLC-A,ATCLC-A (CHLORIDE CHANNEL A); anion channel/ voltage-gated chloride channel,ATCLC-A (CHLORIDE CHANNEL A); voltage-gated chloride channel
1052	250060_at	At5g17690	TFL2,TFL2 (TERMINAL FLOWER 2); chromatin binding
1053	255889_at	At1g17840	WBC11,DSO,COF1,ABCG11,ABC transporter family protein
1054	249589_at	At5g37850	SOS4,SOS4 (SALT OVERLY SENSITIVE 4),SOS4 (SALT OVERLY SENSITIVE 4); kinase
1055	256462_at	At1g36230	unknown protein
1056	246487_at	At5g16030	unknown protein
1057	263929_at	At2g36310	inosine-uridine preferring nucleoside hydrolase family protein
1058	259681_at	At1g77760	NIA1,NIA1 (NITRATE REDUCTASE 1)
1059	266983_at	At2g39400	hydrolase, alpha/beta fold family protein
1060	253270_at	At4g34160	CYCD3;1,CYCD3;1 (CYCLIN D3;1); cyclin-dependent protein kinase regulator
1061	256725_at	At2g34070	unknown protein
1062	262830_at	At1g14700	PAP3,ATPAP3,ATPAP3/PAP3 (purple acid phosphatase 3),ATPAP3/PAP3 (purple acid phosphatase 3); acid phosphatase/ protein serine/threonine phosphatase
1063	259236_at	At3g11530	vacuolar protein sorting 55 family protein / VPS55 family protein
1064	258493_at	At3g02555	unknown protein
1065	249810_at	At5g23920	unknown protein
1066	253872_at	At4g27410	RD26,RD26 (RESPONSIVE TO DESSICATION 26),RD26 (RESPONSIVE TO DESSICATION 26); transcription factor
1067	260010_at	At1g68020	ATTPS6,ATTPS6 (Arabidopsis thaliana trehalose phosphatase/synthase 6); transferase, transferring glycosyl groups / trehalose-phosphatase,ATTPS6 (Arabidopsis thaliana trehalose phosphatase/synthase 6); trehalose-phosphatase
1068	249415_at	At5g39660	CDF2,CDF2 (CYCLING DOF FACTOR 2); DNA binding / protein binding / transcription factor,CDF2 (CYCLING DOF FACTOR 2); DNA binding / transcription factor
1069	254688_at	At4g13830	J20,J20 (DNAJ-LIKE 20); heat shock protein binding
1070	251879_at	At3g54200	unknown protein
1071	263915_at	At2g36430	unknown protein
1072	248801_at	At5g47370	HAT2,HAT2; transcription factor
1073	249527_at	At5g38710	proline oxidase, putative / osmotic stress-responsive proline dehydrogenase, putative
1074	260555_at	At2g41780	unknown protein
1075	264561_at	At1g55810	uracil phosphoribosyltransferase, putative / UMP pyrophosphorylase, putative / UPRTase, putative
1076	246194_at	At4g37000	ACD2,ACD2 (ACCELERATED CELL DEATH 2)
1077	247926_at	At5g57280	unknown protein
1078	252272_at	At3g49670	BAM2,BAM2 (big apical meristem 2); ATP binding / protein serine/threonine kinase
1079	245913_at	At5g19860	unknown protein
1080	246063_at	At5g19340	unknown protein
1081	252606_at	At3g45010	SCPL48,SCPL48 (serine carboxypeptidase-like 48); serine carboxypeptidase
1082	255652_at	At4g00950	MEE47,MEE47 (maternal effect embryo arrest 47); transcription factor
1083	259091_at	At3g04890	unknown protein
1084	260895_at	At1g29250	nucleic acid binding
1085	250794_at	At5g05270	chalcone-flavanone isomerase family protein
1086	261769_at	At1g76100	plastocyanin
1087	264238_at	At1g54740	unknown protein
1088	245210_at	At5g12350	Ran GTPase binding / chromatin binding / zinc ion binding
1089	263936_at	At2g35920	helicase domain-containing protein
1090	259710_at	At1g77670	aminotransferase class I and II family protein
1091	254687_at	At4g13770	CYP83A1,CYP83A1 (CYTOCHROME P450 83A1); oxygen binding
1092	248049_at	At5g56090	COX15,COX15 (CYTOCHROME C OXIDASE 15)
1093	261523_at	At1g71860	PTP1,PTP1 (PROTEIN TYROSINE PHOSPHATASE 1)
1094	248058_at	At5g55530	C2 domain-containing protein
1095	249224_at	At5g42130	mitochondrial substrate carrier family protein
1096	251666_at	At3g57050	CBL,CBL (CYSTATHIONINE BETA-LYASE)
1097	258532_at	At3g06700	60S ribosomal protein L29 (RPL29A),structural constituent of ribosome
1098	245085_at	At2g23350	PAB4,PAB4 (POLY(A) BINDING PROTEIN 4); RNA binding / translation initiation factor
1099	250844_at	At5g04470	SIM,unknown protein
1100	267381_at	At2g26190	calmodulin-binding family protein
1101	260363_at	At1g70550	unknown protein
1102	259398_at	At1g17700	prenylated rab acceptor (PRA1) family protein
1103	264285_at	At1g62040	ATG8C,ATG8C (AUTOPHAGY 8C); microtubule binding
1104	262883_at	At1g64780	ATAMT1;2,ATAMT1;2 (AMMONIUM TRANSPORTER 1;2); ammonium transporter
1105	250825_at	At5g05210	nucleolar matrix protein-related
1106	253377_at	At4g33300	ADR1-L1,ADR1-L1 (ADR1-LIKE 1); ATP binding / protein binding
1107	247313_at	At5g63980	SAL1,SAL1 (FIERY1); 3'(2'),5'-bisphosphate nucleotidase/ inositol or phosphatidylinositol phosphatase
1108	258903_at	At3g06410	nucleic acid binding
1109	256454_at	At1g75280	isoflavone reductase, putative
1110	260269_at	At1g63740	disease resistance protein (TIR-NBS-LRR class), putative
1111	252852_at	At4g39900	unknown protein
1112	267132_at	At2g23420	nicotinate phosphoribosyltransferase family protein / NAPRTase family protein
1113	265284_at	At2g20230	unknown protein
1114	263949_at	At2g36060	UEV1C,MMZ3,MMZ3 (MMS ZWEI HOMOLOGE 3),MMZ3 (MMS ZWEI HOMOLOGE 3); ubiquitin-protein ligase
1115	251931_at	At3g53950	glyoxal oxidase-related
1116	263483_at	At2g04030	CR88,CR88 (EMBRYO DEFECTIVE 1956); ATP binding
1117	264806_at	At1g08610	pentatricopeptide (PPR) repeat-containing protein
1118	246612_at	At5g35320	unknown protein
1119	245612_at	At4g14440	enoyl-CoA hydratase/isomerase family protein
1120	249425_at	At5g39790	5'-AMP-activated protein kinase beta-1 subunit-related
1121	264056_at	At2g28510	Dof-type zinc finger domain-containing protein
1122	260800_at	At1g78240	TSD2,dehydration-responsive protein-related
1123	262592_at	At1g15400	unknown protein
1124	251077_at	At5g01980	zinc finger (C3HC4-type RING finger) family protein
1125	251657_at	At3g57000	nucleolar essential protein-related
1126	255403_at	At4g03400	DFL2,DFL2 (DWARF IN LIGHT 2)
1127	265511_at	At2g05540	glycine-rich protein
1128	266580_at	At2g46260	BTB/POZ domain-containing protein
1129	245528_at	At4g15530	PPDK,PPDK (PYRUVATE ORTHOPHOSPHATE DIKINASE),PPDK (PYRUVATE ORTHOPHOSPHATE DIKINASE); kinase,PPDK (PYRUVATE ORTHOPHOSPHATE DIKINASE); kinase/ pyruvate, phosphate dikinase,unknown protein
1130	253922_at	At4g26850	VTC2,VTC2 (VITAMIN C DEFECTIVE 2)
1131	255635_at	At4g00720	shaggy-related protein kinase theta / ASK-theta (ASK8)
1132	254093_at	At4g25110	ATMC2,caspase,latex-abundant family protein (AMC2) / caspase family protein
1133	263421_at	At2g17230	phosphate-responsive 1 family protein
1134	264246_at	At1g60140	ATTPS10,ATTPS10 (Arabidopsis thaliana trehalose phosphatase/synthase 10); transferase, transferring glycosyl groups / trehalose-phosphatase
1135	260205_at	At1g70700	TIFY7,JAZ9,unknown protein
1136	261191_at	At1g32900	starch synthase, putative
1137	266265_at	At2g29340	short-chain dehydrogenase/reductase (SDR) family protein,unknown protein
1138	256516_at	At1g66150	TMK1,TMK1 (TRANSMEMBRANE KINASE 1)
1139	259322_at	At3g05270	unknown protein
1140	263118_at	At1g03090	MCCA,MCCA (3-methylcrotonyl-CoA carboxylase 1)
1141	249055_at	At5g44460	calcium-binding protein, putative
1142	251485_at	At3g59550	SYN3,SYN3 (Sister chromatid cohesion 1 protein 3)
1143	258698_at	At3g09690	hydrolase,hydrolase, alpha/beta fold family protein
1144	246929_at	At5g25210	unknown protein
1145	251646_at	At3g57780	unknown protein
1146	245330_at	At4g14930	acid phosphatase survival protein SurE, putative
1147	257252_at	At3g24170	ATGR1,ATGR1; glutathione-disulfide reductase,unknown protein
1148	253411_at	At4g32980	ATH1,ATH1 (ARABIDOPSIS THALIANA HOMEOBOX GENE 1); transcription factor
1149	258799_at	At3g04770	RPSAB,RPSAB (40S ribosomal protein SA B); structural constituent of ribosome
1150	264444_at	At1g27360	squamosa promoter-binding protein-like 11 (SPL11)
1151	258462_at	At3g17350	unknown protein
1152	263219_at	At1g30600	subtilase family protein
1153	254681_at	At4g18140	unknown protein
1154	260310_at	At1g70590	F-box family protein
1155	256256_at	At3g11230	yippee family protein
1156	254476_at	At4g20410	GSNAP,GSNAP (GAMMA-SOLUBLE NSF ATTACHMENT PROTEIN); intracellular transporter
1157	254430_at	At4g20820	FAD-binding domain-containing protein
1158	260421_at	At1g69640	sterol desaturase family protein, putative
1159	264348_at	At1g12110	NRT1.1,NRT1.1 (nitrate transporter 1.1); transporter
1160	259970_at	At1g76570	chlorophyll A-B binding family protein
1161	258677_at	At3g08730	ATPK1,ATPK1 (P70 RIBOSOMAL S6 KINASE); kinase/ protein binding
1162	249785_at	At5g24300	SSI,ATSS1,SSI (STARCH SYNTHASE I); transferase, transferring glycosyl groups
1163	253638_at	At4g30470	cinnamoyl-CoA reductase-related
1164	258104_at	At3g23620	brix domain-containing protein
1165	265245_at	At2g43060	transcription factor
1166	253805_at	At4g28260	unknown protein
1167	245051_at	At2g23320	WRKY15 (WRKY DNA-binding protein 15); transcription factor
1168	253279_at	At4g34030	MCCB (3-METHYLCROTONYL-COA CARBOXYLASE); biotin carboxylase
1169	263545_at	At2g21560	unknown protein
1170	257715_at	At3g12750	ZIP1 (ZINC TRANSPORTER 1 PRECURSOR); zinc ion transporter
1171	262633_at	At1g06630	F-box family protein
1172	259461_at	At1g18900	pentatricopeptide (PPR) repeat-containing protein
1173	254359_at	At4g22360	SWIB complex BAF60b domain-containing protein
1174	245344_at	At4g15475	F-box family protein (FBL4)
1175	245513_at	At4g15780	ATVAMP724 (Arabidopsis thaliana vesicle-associated membrane protein 724)
1176	248080_at	At5g55380	membrane bound O-acyl transferase (MBOAT) family protein / wax synthase-related
1177	262420_at	At1g50300	TAF15,zinc finger (Ran-binding) family protein / RNA recognition motif (RRM)-containing protein
1178	246215_at	At4g37180	myb family transcription factor
1179	263918_at	At2g36590	ProT3 (PROLINE TRANSPORTER 3); amino acid permease
1180	256380_at	At1g66680	AR401
1181	255569_at	At4g01320	ATSTE24
1182	257833_at	At3g26640	transducin family protein / WD-40 repeat family protein
1183	264803_at	At1g08580	unknown protein
1184	247397_at	At5g62940	Dof-type zinc finger domain-containing protein
1185	258395_at	At3g15500	ATNAC3 (ARABIDOPSIS NAC DOMAIN CONTAINING PROTEIN 55); transcription factor
1186	266641_at	At2g35605	SWIB complex BAF60b domain-containing protein
1187	257479_at	At1g16150	WAKL4 (WALL ASSOCIATED KINASE-LIKE 4); kinase
1188	259683_at	At1g63050	membrane bound O-acyl transferase (MBOAT) family protein
1189	260498_at	At2g41710	ovule development protein, putative
1190	248471_at	At5g50840	unknown protein
1191	255067_at	At4g08960	phosphotyrosyl phosphatase activator (PTPA) family protein
1192	260281_at	At1g80500	intracellular transporter
1193	254024_at	At4g25780	pathogenesis-related protein, putative
1194	261168_at	At1g04945	unknown protein
1195	260479_at	At1g11020	zinc finger (C3HC4-type RING finger) family protein
1196	263459_at	At2g31820	ankyrin repeat family protein
1197	248082_at	At5g55400	fimbrin-like protein, putative
1198	250368_at	At5g11280	unknown protein
1199	261485_at	At1g14360	UTR3,ATUTR3,ATUTR3/UTR3 (UDP-GALACTOSE TRANSPORTER 3); pyrimidine nucleotide sugar transporter
1200	254405_at	At4g21350	PUB8,B80,B80; binding / ubiquitin-protein ligase
1201	252305_at	At3g49240	EMB1796,EMB1796 (EMBRYO DEFECTIVE 1796); binding
1202	257908_at	At3g25410	bile acid:sodium symporter family protein
1203	248813_at	At5g46860	VAM3,VAM3 (syntaxin 22); t-SNARE
1204	264265_at	At1g09280	unknown protein
1205	257192_at	At3g13200	EMB2769,Cwf15 / Cwc15 cell cycle control family protein
1206	266670_at	At2g29740	UDP-glucoronosyl/UDP-glucosyl transferase family protein
1207	256917_at	At3g18930	zinc finger (C3HC4-type RING finger) family protein
1208	249838_at	At5g23460	unknown protein
1209	252831_at	At4g39980	DHS1,DHS1 (3-DEOXY-D-ARABINO-HEPTULOSONATE 7-PHOSPHATE SYNTHASE 1); 3-deoxy-7-phosphoheptulonate synthase
1210	262162_at	At1g78020	senescence-associated protein-related
1211	248502_at	At5g50450	zinc finger (MYND type) family protein
1212	251910_at	At3g53810	lectin protein kinase, putative
1213	247635_at	At5g60550	GRIK2,GRIK2 (GEMINIVIRUS REP INTERACTING KINASE 2); kinase
1214	255221_at	At4g05150	octicosapeptide/Phox/Bem1p (PB1) domain-containing protein
1215	251393_at	At3g60640	ATG8G,ATG8G (AUTOPHAGY 8G); microtubule binding
1216	252515_at	At3g46230	ATHSP17.4,ATHSP17.4 (Arabidopsis thaliana heat shock protein 17.4)
1217	260733_at	At1g17640	RNA recognition motif (RRM)-containing protein
1218	258935_at	At3g10120	unknown protein
1219	260419_at	At1g69730	protein kinase family protein
1220	248296_at	At5g53090	oxidoreductase
1221	262247_at	At1g48420	D-CDES,D-CDES (D-CYSTEINE DESULFHYDRASE); 1-aminocyclopropane-1-carboxylate deaminase/ D-cysteine desulfhydrase/ catalytic
1222	248683_at	At5g48490	protease inhibitor/seed storage/lipid transfer protein (LTP) family protein
1223	264006_at	At2g22430	ATHB6,ATHB6 (ARABIDOPSIS THALIANA HOMEOBOX PROTEIN 6); transcription factor
1224	250776_at	At5g05320	monooxygenase, putative (MO3)
1225	255456_at	At4g02920	unknown protein
1226	258446_at	At3g22430	unknown protein
1227	262052_at	At1g80020	transposable element gene At1g80020
1228	253320_at	At4g34020	DJ-1 family protein
1229	252885_at	At4g39260	GR-RBP8,ATGRP8,ATGRP8/GR-RBP8 (COLD, CIRCADIAN RHYTHM, AND RNA BINDING 1, GLYCINE-RICH PROTEIN 8); RNA binding
1230	252273_at	At3g49660	transducin family protein / WD-40 repeat family protein
1231	265297_at	At2g14080	disease resistance protein (TIR-NBS-LRR class), putative
1232	262376_at	At1g72970	HTH,HTH (HOTHEAD); aldehyde-lyase
1233	262203_at	At2g01060	myb family transcription factor
1234	255116_at	At4g08850	leucine-rich repeat family protein / protein kinase family protein
1235	267382_at	At2g44300	lipid transfer protein-related
1236	245775_at	At1g30270	CIPK23,CIPK23 (CBL-INTERACTING PROTEIN KINASE 23); kinase
1237	262536_at	At1g17100	SOUL heme-binding family protein
1238	257502_at	At1g78110	unknown protein
1239	255380_at	At4g03560	ATTPC1,ATTPC1 (TWO-PORE CHANNEL 1); calcium channel/ voltage-gated calcium channel
1240	250436_at	At5g10350	polyadenylate-binding protein family protein / PABP family protein
1241	265739_at	At2g01270	ATQSOX2,ATQSOX2 (QUIESCIN-SULFHYDRYL OXIDASE 2); thiol-disulfide exchange intermediate
1242	255068_at	At4g08920	CRY1,CRY1 (CRYPTOCHROME 1, OUT OF PHASE 2)
1243	263042_at	At1g23340	unknown protein
1244	266880_at	At2g44770	phagocytosis and cell motility protein ELMO1-related
1245	252303_at	At3g49210	unknown protein
1246	257875_at	At3g17120	unknown protein
1247	246090_at	At5g20520	WAV2,WAV2 (WAVY GROWTH 2)
1248	251110_at	At5g01260	glycoside hydrolase starch-binding domain-containing protein
1249	254773_at	At4g13410	ATCSLA15,ATCSLA15 (Cellulose synthase-like A15); transferase, transferring glycosyl groups
1250	245744_at	At1g51110	plastid-lipid associated protein PAP / fibrillin family protein
1251	250713_at	At5g06130	chaperone protein dnaJ-related
1252	265337_at	At2g18390	TTN5,TTN5 (TITAN 5); GTP binding
1253	266447_at	At2g43290	MSS3,MSS3 (MULTICOPY SUPPRESSORS OF SNF4 DEFICIENCY IN YEAST 3); calcium ion binding
1254	261883_at	At1g80870	protein kinase family protein
1255	266682_at	At2g19780	leucine-rich repeat family protein / extensin family protein
1256	255042_at	At4g09630	unknown protein
1257	262289_at	At1g70770	unknown protein
1258	263647_at	At2g04690	cellular repressor of E1A-stimulated genes (CREG) family
1259	259051_at	At3g03330	short-chain dehydrogenase/reductase (SDR) family protein
1260	260317_at	At1g63800	UBC5,UBC5 (ubiquitin-conjugating enzyme 37); ubiquitin-protein ligase
1261	255149_at	At4g08150	KNAT1,KNAT1 (BREVIPEDICELLUS 1); transcription factor
1262	252484_at	At3g46690	UDP-glucoronosyl/UDP-glucosyl transferase family protein
1263	247118_at	At5g65890	ACR1,ACR1 (ACT DOMAIN REPEAT 1)
1264	259498_at	At1g15880	GOS11,GOS11 (GOLGI SNARE 11); SNARE binding
1265	250160_at	At5g15210	ZFHD3,ATHB30,ATHB30/ZFHD3 (ZINC FINGER HOMEODOMAIN 3); DNA binding / transcription factor
1266	258466_at	At3g06040	ribosomal protein L12 family protein
1267	255557_at	At4g01990	pentatricopeptide (PPR) repeat-containing protein
1268	261593_at	At1g33170	dehydration-responsive family protein
1269	259889_at	At1g76405	unknown protein
1270	253265_at	At4g34040	zinc finger (C3HC4-type RING finger) family protein
1271	249036_at	At5g44200	CBP20,CBP20 (CAP-BINDING PROTEIN 20),CBP20 (CAP-BINDING PROTEIN 20); RNA binding
1272	264889_at	At1g23050	hydroxyproline-rich glycoprotein family protein
1273	255824_at	At2g40530	unknown protein
1274	262286_at	At1g68585	metal ion binding
1275	249422_at	At5g39760	ATHB23,ATHB23 (ARABIDOPSIS THALIANA HOMEOBOX PROTEIN 23); DNA binding / transcription factor
1276	266748_at	At2g47070	SPL1,SPL1 (SQUAMOSA PROMOTER BINDING PROTEIN-LIKE 1); DNA binding / transcription factor
1277	260831_at	At1g06830	glutaredoxin family protein
[truncated: 4,078 more rows]
