# Supplementary material for: Modeling the global effect of the basic-leucine zipper transcription factor 1 (bZIP1) on nitrogen and light regulation in Arabidopsis
Source: BMC Syst Biol. 2010 Aug 12;4:111. doi: 10.1186/1752-0509-4-111 (PMC2933594; doi:10.1186/1752-0509-4-111)
Supplement: Additional file 2 — 219 Genes misregulated in bzip1-1 compared to a WT sibling. Union of the lists where genotype has an effect (G, N*G, L*G, N*L*G) based on the ANOVA analysis (pval < 0.01 cutoff). N = Nitrogen, L = Light, G = Genotype (bzip1-1 vs. WT sibling). [file 1752-0509-4-111-S2.XLS]

## Sheet: Supp. Table II
Additional file 2: 219 Genes misregulated in bzip1-1 compared to a WT sibling. Union of the lists where genotype has an effect (G, N*G, L*G, N*L*G) based on the ANOVA analysis (pval<0.01 cutoff). N= Nitrogen, L= Light, G= Genotype (bzip1-1 vs. WT sibling).
	Probe ID	AGI locus	Gene annotation
1	256806_at	At3g20910	CCAAT-binding transcription factor (CBF-B/NF-YA) family protein
2	250537_at	At5g08565	positive transcription elongation factor/ zinc ion binding
3	261131_at	At1g19835	unknown protein
4	256791_at	At3g22142	unknown protein
5	265964_at	At2g37510	RNA-binding protein, putative
6	250629_at	At5g07390	ATRBOHA (RESPIRATORY BURST OXIDASE HOMOLOG A); FAD binding / calcium ion binding / iron ion binding / oxidoreductase
7	249026_at	At5g44785	OSB3,single-stranded DNA binding
8	249092_at	At5g43710	glycoside hydrolase family 47 protein
9	260532_at	At2g47330	DEAD/DEAH box helicase, putative
10	255085_at	At4g09290	transposable element gene At4g09290
11	252785_at	At3g42660	nucleotide binding
12	257788_at	At3g27010	AT-TCP20 (Arabidopsis thaliana teosinte branched 1, cycloidea, PCF (TCP)-domain family protein 20); transcription factor
13	250195_at	At5g14560	unknown protein
14	264560_at	At1g55820	unknown protein
15	248063_at	At5g55550	RNA recognition motif (RRM)-containing protein
16	256966_at	At3g13400	SKS13 (SKU5 Similar 13); copper ion binding / oxidoreductase
17	257536_at	At3g02800	phosphoprotein phosphatase
18	267227_at	At2g44030	kelch repeat-containing F-box family protein
19	255832_at	At2g33360	unknown protein
20	260921_at	At1g21540	AMP-binding protein, putative
21	254464_at	At4g20400	transcription factor jumonji (jmj) family protein / zinc finger (C5HC2 type) family protein
22	261126_at	At1g04950	TAFII59 (TATA box associated factor II 59); transcription initiation factor
23	250459_at	At5g09860	nuclear matrix protein-related
24	263851_at	At2g04460	transposable element gene At2g04460
25	258942_at	At3g09960	calcineurin-like phosphoesterase family protein
26	258199_at	At3g14030	unknown protein
27	250872_at	At5g03960	IQD12 (IQ-domain 12); calmodulin binding
28	261758_at	At1g08250	ADT6,prephenate dehydratase family protein
29	249953_at	At5g18960	FRS12 (FAR1-RELATED SEQUENCE 12); zinc ion binding
30	250799_at	At5g05350	unknown protein
31	264115_at	At2g31290	unknown protein
32	246090_at	At5g20520	WAV2 (WAVY GROWTH 2)
33	259091_at	At3g04890	unknown protein
34	258458_at	At3g22435	XS domain-containing protein
35	266137_at	At2g45010	unknown protein
36	266357_at	At2g32290	BMY5 (beta-amylase 5); beta-amylase
37	264540_at	At1g55630	pentatricopeptide (PPR) repeat-containing protein
38	251863_at	At3g54870	MRH2 (morphogenesis of root hair 2); microtubule motor
39	249038_at	At5g44280	protein binding / zinc ion binding
40	248463_at	At5g51130	unknown protein
41	266509_at	At2g47940	DEGP2 (DEGP PROTEASE 2); serine-type peptidase/ trypsin,unknown protein
42	248440_at	At5g51260	acid phosphatase, putative
43	257934_at	At3g25420	SCPL21 (serine carboxypeptidase-like 21); serine carboxypeptidase
44	257772_at	At3g23080	unknown protein
45	259524_at	At1g12550	oxidoreductase family protein
46	261002_at	At1g26520	unknown protein
47	257775_at	At3g29260	short-chain dehydrogenase/reductase (SDR) family protein
48	262566_at	At1g34310	ARF12 (AUXIN RESPONSE FACTOR 12); transcription factor
49	255511_at	At4g02075	PIT1 (PITCHOUN 1); protein binding / zinc ion binding
50	265874_at	At2g01640	unknown protein
51	263119_at	At1g03110	transducin family protein / WD-40 repeat family protein
52	250229_at	At5g13850	NACA3,nascent polypeptide-associated complex (NAC) domain-containing protein
53	258883_at	At3g09970	calcineurin-like phosphoesterase family protein
54	258291_at	At3g23310	protein kinase, putative
55	260894_at	At1g29220	transcriptional regulator family protein
56	265626_at	At2g27260	unknown protein
57	258447_at	At3g22450	structural constituent of ribosome
58	247612_at	At5g60730	anion-transporting ATPase family protein
59	266757_at	At2g46940	unknown protein
60	258981_at	At3g08880	unknown protein
61	264913_at	At1g60770	pentatricopeptide (PPR) repeat-containing protein
62	259578_at	At1g27990	unknown protein
63	260732_at	At1g17520	DNA-binding protein, putative
64	253265_at	At4g34040	zinc finger (C3HC4-type RING finger) family protein
65	245881_at	At5g09460	transcription factor/ transcription regulator
66	265512_at	At2g05590	unknown protein
67	266468_at	At2g47960	unknown protein
68	252105_at	At3g51470	protein phosphatase 2C, putative / PP2C, putative
69	262146_at	At1g52580	rhomboid family protein
70	266180_at	At2g02470	PHD finger family protein
71	260276_at	At1g80450	VQ motif-containing protein
72	249359_at	At5g40470	unknown protein
73	251650_at	At3g57360	unknown protein
74	258065_at	At3g25960	pyruvate kinase, putative
75	267569_at	At2g30790	PSBP-2,PSBP-2 (photosystem II subunit P-2); calcium ion binding
76	264801_at	At1g08840	EMB2411 (EMBRYO DEFECTIVE 2411); ATP-dependent DNA helicase
77	251223_at	At3g62610	AtMYB11 (myb domain protein 11); DNA binding / transcription factor
78	267341_at	At2g44200	unknown protein
79	264156_at	At1g65280	heat shock protein binding / unfolded protein binding
80	253422_at	At4g32240	unknown protein
81	266785_at	At2g28970	leucine-rich repeat protein kinase, putative
82	259554_at	At1g21220	transposable element gene At1g21220
83	258776_at	At3g11830	chaperonin, putative
84	245016_at	AtCg00500	ACCD,unknown protein
85	266869_at	At2g44660	ALG6, ALG8 glycosyltransferase family protein
86	265708_at	At2g03380	pentatricopeptide (PPR) repeat-containing protein
87	249391_at	At5g40140	armadillo/beta-catenin repeat family protein / U-box domain-containing protein
88	246999_at	At5g67440	phototropic-responsive NPH3 family protein,unknown protein
89	259667_at	At1g55270	kelch repeat-containing F-box family protein
90	266344_at	At2g01580	unknown protein
91	247747_at	At5g59000	zinc finger (C3HC4-type RING finger) family protein
92	263010_at	At1g23330	unknown protein
93	246664_at	At5g34800	transposable element gene At5g34800
94	260285_at	At1g80560	3-isopropylmalate dehydrogenase, chloroplast, putative
95	256975_at	At3g21000	unknown protein
96	252868_at	At4g39920	POR (PORCINO)
97	260323_at	At1g63780	IMP4
98	261722_at	At1g08510	FATB (FATTY ACYL-ACP THIOESTERASES B); acyl carrier/ acyl-ACP thioesterase
99	260970_at	At1g53640	unknown protein
100	251727_at	At3g56290	unknown protein
101	264946_at	At1g77010	pentatricopeptide (PPR) repeat-containing protein
102	252996_s_at	At4g38460	GGR (GERANYLGERANYL REDUCTASE); farnesyltranstransferase
103	260506_at	At1g47210	CYCA3;2; cyclin-dependent protein kinase
104	245882_at	At5g09470	mitochondrial substrate carrier family protein
105	256118_at	At1g16970	ATKU70,ATKU70/KU70 (Arabidopsis thaliana Ku70 homolog); double-stranded DNA binding / protein binding
106	266102_at	At2g40720	pentatricopeptide (PPR) repeat-containing protein
107	257891_at	At3g17170	RFC3 (REGULATOR OF FATTY-ACID COMPOSITION 3); structural constituent of ribosome
108	245553_at	At4g15370	BARS1,pentacyclic triterpene synthase, putative
109	244937_at	AtCg01110	NDHH,unknown protein
110	252332_at	At3g48810	pentatricopeptide (PPR) repeat-containing protein
111	261264_at	At1g26710	unknown protein
112	252976_s_at	At4g38550	unknown protein
113	259574_at	At1g35310	MLP168,Bet v I allergen family protein
114	257660_at	At3g13360	WIP3,unknown protein
115	259427_at	At1g01530	AGL28 (AGAMOUS-LIKE 28); DNA binding / transcription factor
116	264254_at	At1g09150	pseudouridine synthase and archaeosine transglycosylase (PUA) domain-containing protein
117	248885_at	At5g46150	LEM3 (ligand-effect modulator 3) family protein / CDC50 family protein
118	249183_at	At5g42990	UBC18 (ubiquitin-conjugating enzyme 16); ubiquitin-protein ligase
119	257799_at	At3g15890	protein kinase family protein
120	252006_at	At3g52820	ATPAP22,ATPAP22/PAP22 (purple acid phosphatase 22); acid phosphatase/ protein serine/threonine phosphatase
121	256142_at	At1g48790	mov34 family protein
122	244972_at	AtCg00680	PSBB,unknown protein
123	253660_at	At4g30140	GDSL-motif lipase/hydrolase family protein
124	258272_at	At3g15610	transducin family protein / WD-40 repeat family protein
125	249127_at	At5g43500	ATARP9 (ACTIN-RELATED PROTEIN 9); protein binding
126	263168_at	At1g03020	glutaredoxin family protein
127	246671_at	At5g30450	transposable element gene At5g30450
128	259419_at	At1g06310	ACX6 (ACYL-COA OXIDASE 6); acyl-CoA oxidase
129	267498_at	At2g45720	armadillo/beta-catenin repeat family protein,binding
130	253389_at	At4g32680	unknown protein
131	249765_at	At5g24030	SLAH3,C4-dicarboxylate transporter/malic acid transport family protein
132	256365_at	At1g66530	arginyl-tRNA synthetase, putative / arginine--tRNA ligase, putative
133	252035_at	At3g52160	beta-ketoacyl-CoA synthase family protein
134	265650_at	At2g27460	sec23/sec24 transport family protein
135	246393_at	At1g58150	unknown protein
136	266766_at	At2g46880	ATPAP14,ATPAP14/PAP14; acid phosphatase/ protein serine/threonine phosphatase,ATPAP14/PAP14; protein serine/threonine phosphatase
137	253359_at	At4g33080	kinase,protein kinase, putative
138	248154_at	At5g54400	unknown protein
139	252336_at	At3g48880	F-box family protein
140	249655_at	At5g37110	transposable element gene At5g37110
141	259899_at	At1g71210	pentatricopeptide (PPR) repeat-containing protein
142	266666_at	At2g29780	kelch repeat-containing F-box family protein,unknown protein
143	267401_at	At2g26210	ankyrin repeat family protein
144	248685_at	At5g48500	unknown protein
145	254423_at	At4g21610	LOL2 (LSD ONE LIKE 2); transcription factor
146	252889_at	At4g39380	unknown protein
147	252107_at	At3g51490	TMT3 (TONOPLAST MONOSACCHARIDE TRANSPORTER3); carbohydrate transporter/ nucleoside transporter/ sugar porter
148	262453_at	At1g11240	unknown protein
149	250775_at	At5g05460	hydrolase, acting on glycosyl bonds
150	258173_at	At3g21630	CERK1,protein kinase family protein
151	258566_at	At3g04110	GLR1 (GLUTAMATE RECEPTOR 1)
152	249475_at	At5g38890	exoribonuclease-related
153	257617_at	At3g26550	DC1 domain-containing protein
154	250313_at	At5g12210	geranylgeranyl transferase type II beta subunit, putative / RAB geranylgeranyltransferase beta subunit, putative
155	264731_at	At1g62150	mitochondrial transcription termination factor-related / mTERF-related
156	266059_at	At2g40765	unknown protein
157	261479_at	At1g14380	IQD28; calmodulin binding
158	252191_at	At3g50180	unknown protein
159	261091_at	At1g07550	leucine-rich repeat protein kinase, putative
160	266109_at	At2g37890	mitochondrial substrate carrier family protein
161	262719_at	At1g43590	transposable element gene At1g43590
162	263333_at	At2g03890	phosphatidylinositol 3- and 4-kinase family protein
163	258197_at	At3g14000	ATBRXL2,ATBRXL2/BRX-LIKE2
164	266136_at	At2g45060	unknown protein
165	245018_at	AtCg00520	YCF4,unknown protein
166	253774_at	At4g28530	ANAC074 (Arabidopsis NAC domain containing protein 74); transcription factor,unknown protein
167	262005_at	At1g64550	ATGCN3 (Arabidopsis thaliana general control non-repressible 3)
168	249522_at	At5g38700	unknown protein
169	261900_at	At1g80940	unknown protein
170	254969_at	At4g10360	unknown protein
171	266321_at	At2g46660	CYP78A6 (cytochrome P450, family 78, subfamily A, polypeptide 6); oxygen binding
172	245531_at	At4g15100	SCPL30 (serine carboxypeptidase-like 30); serine carboxypeptidase
173	248416_at	At5g51630	disease resistance protein (TIR-NBS-LRR class), putative
174	260102_at	At1g35470	SPla/RYanodine receptor (SPRY) domain-containing protein
175	264980_at	At1g27190	leucine-rich repeat transmembrane protein kinase, putative
176	264209_at	At1g22740	RAB7 (Ras-related protein 7); GTP binding
177	254481_at	At4g20480	unknown protein
178	256391_at	At3g06090	unknown protein
179	258367_at	At3g14370	WAG2; kinase
180	265378_at	At2g18380	zinc finger (GATA type) family protein
181	259586_at	At1g28100	unknown protein
182	261727_at	At1g76090	SMT3 (S-adenosyl-methionine-sterol-C-methyltransferase 3); S-adenosylmethionine-dependent methyltransferase
183	263341_at	At2g05030	transposable element gene At2g05030
184	261429_at	At1g18860	WRKY61 (WRKY DNA-binding protein 61); transcription factor
185	252021_at	At3g53070	beta-galactosidase-related
186	251532_at	At3g58530	F-box family protein-related
187	248980_at	At5g45090	ATPP2-A7 (Phloem protein 2-A7); transmembrane receptor
188	264197_at	At1g22620	ATSAC1 (SUPPRESSOR OF ACTIN 1); phosphoinositide 5-phosphatase
189	256512_at	At1g33265	unknown protein
190	259951_at	At1g71490	pentatricopeptide (PPR) repeat-containing protein
191	258311_at	At3g26810	AFB2 (AUXIN SIGNALING F-BOX 2); auxin binding / ubiquitin-protein ligase
192	253082_at	At4g36230	pseudogene
193	248536_at	At5g50140	ankyrin repeat family protein
194	254191_at	At4g23900	nucleoside diphosphate kinase 4 (NDK4)
195	254751_at	At4g13150	unknown protein
196	259508_at	At1g43920	transposable element gene At1g43920
197	255796_at	At2g33290	SUVH2 (SU(VAR)3-9 HOMOLOG 2)
198	265262_at	At2g42980	aspartyl protease family protein
199	250202_at	At5g13970	unknown protein
200	245746_at	At1g51070	basic helix-loop-helix (bHLH) family protein
201	259469_at	At1g19100	ATP-binding region, ATPase-like domain-containing protein-related
202	253206_at	At4g34640	SQS1 (SQUALENE SYNTHASE 1); farnesyl-diphosphate farnesyltransferase
203	253920_at	At4g27230	HTA2,histone H2A, putative
204	247330_at	At5g63510	GAMMA CAL1 (GAMMA CARBONIC ANHYDRASE LIKE 1); carbonate dehydratase
205	246588_at	At3g06433	pseudogene
206	267188_at	At2g44050	COS1 (COI1 SUPPRESSOR1); 6,7-dimethyl-8-ribityllumazine synthase
207	259172_at	At3g03630	CS26 (cysteine synthase 26); cysteine synthase
208	245182_at	At5g12430	DNAJ heat shock N-terminal domain-containing protein
209	254101_at	At4g25000	AMY1 (ALPHA-AMYLASE-LIKE); alpha-amylase
210	261083_at	At1g07310	C2 domain-containing protein
211	259876_at	At1g76700	DNAJ heat shock N-terminal domain-containing protein
212	245026_at	AtCg00140	ATPH,unknown protein
213	267551_at	At2g32780	ubiquitin-specific protease 1, putative (UBP1)
214	260397_at	At1g69680	unknown protein
215	246672_at	At5g30470	transposable element gene At5g30470
216	255638_at	At4g00740	dehydration-responsive protein-related
217	267445_at	At2g33680	pentatricopeptide (PPR) repeat-containing protein
218	249880_at	At5g23180	unknown protein
219	245271_at	At4g16430	basic helix-loop-helix (bHLH) family protein
