# Supplementary material for: Modeling the global effect of the basic-leucine zipper transcription factor 1 (bZIP1) on nitrogen and light regulation in Arabidopsis
Source: BMC Syst Biol. 2010 Aug 12;4:111. doi: 10.1186/1752-0509-4-111 (PMC2933594; doi:10.1186/1752-0509-4-111)
Supplement: Additional file 5 — Functional terms statistically over-represented in bZIP1 regulated clusters. Frequencies are percent of genes that are classified in a given MIPS functional group. Observed frequency refers to genes in a specific set. Expected frequency refers to genes in the Arabidopsis ATH1 whole genome array. Groups are ranked by their p-values, which were determined by comparing the observed with the expected frequencies for that functional group using the Binomial method. [file 1752-0509-4-111-S5.XLS]

## Sheet: Additional file
Additional file 5: Functional terms statistically over-represented in bZIP1 regulated clusters.
N regulated (over WT dataset)
Term	Observed Frequency	Expected Frequency	p-value
response to chitin	3 out of 318 genes, 0.9%	8 out of 28924 genes, 0.0%	0.01947
nitrate assimilation	3 out of 318 genes, 0.9%	8 out of 28924 genes, 0.0%	0.01947
nitrate metabolic process	3 out of 318 genes, 0.9%	9 out of 28924 genes, 0.0%	0.02749
N regulated (over the whole dataset)
Term	Observed Frequency	Expected Frequency	p-value
response to stimulus	112 out of 719 genes, 15.6%	2823 out of 28924 genes, 9.8%	0.00018
response to temperature stimulus	23 out of 719 genes, 3.2%	318 out of 28924 genes, 1.1%	0.00235
multi-organism process	33 out of 719 genes, 4.6%	579 out of 28924 genes, 2.0%	0.00417
ribonucleoprotein complex biogenesis and assembly	21 out of 719 genes, 2.9%	284 out of 28924 genes, 1.0%	0.00418
response to other organism	28 out of 719 genes, 3.9%	461 out of 28924 genes, 1.6%	0.00616
nicotinamide metabolic process	7 out of 719 genes, 1.0%	34 out of 28924 genes, 0.1%	0.00833
response to stress	66 out of 719 genes, 9.2%	1594 out of 28924 genes, 5.5%	0.01363
pyridine nucleotide metabolic process	7 out of 719 genes, 1.0%	38 out of 28924 genes, 0.1%	0.01668
response to abiotic stimulus	42 out of 719 genes, 5.8%	883 out of 28924 genes, 3.1%	0.01989
response to biotic stimulus	28 out of 719 genes, 3.9%	505 out of 28924 genes, 1.7%	0.02883
response to wounding	11 out of 719 genes, 1.5%	109 out of 28924 genes, 0.4%	0.03446
oxidoreduction coenzyme metabolic process	7 out of 719 genes, 1.0%	45 out of 28924 genes, 0.2%	0.04695
L regulated (over the whole dataset)
Term	Observed Frequency	Expected Frequency	p-value
response to abiotic stimulus	261 out of 4912 genes, 5.3%	883 out of 28924 genes, 3.1%	3.41e-14
cellular process	1984 out of 4912 genes, 40.4%	10118 out of 28924 genes, 35.0%	1.75e-12
metabolic process	1811 out of 4912 genes, 36.9%	9321 out of 28924 genes, 32.2%	2.75e-09
protein folding	91 out of 4912 genes, 1.9%	248 out of 28924 genes, 0.9%	3.11e-08
response to light stimulus	114 out of 4912 genes, 2.3%	366 out of 28924 genes, 1.3%	1.59e-06
response to heat	48 out of 4912 genes, 1.0%	106 out of 28924 genes, 0.4%	2.71e-06
cellular metabolic process	1527 out of 4912 genes, 31.1%	7913 out of 28924 genes, 27.4%	3.35e-06
response to salt stress	68 out of 4912 genes, 1.4%	183 out of 28924 genes, 0.6%	5.31e-06
response to radiation	115 out of 4912 genes, 2.3%	379 out of 28924 genes, 1.3%	5.49e-06
response to stimulus	601 out of 4912 genes, 12.2%	2823 out of 28924 genes, 9.8%	7.74e-06
response to osmotic stress	74 out of 4912 genes, 1.5%	210 out of 28924 genes, 0.7%	1e-05
response to chemical stimulus	297 out of 4912 genes, 6.0%	1271 out of 28924 genes, 4.4%	4.11e-05
response to external stimulus	80 out of 4912 genes, 1.6%	250 out of 28924 genes, 0.9%	0.00013
response to reactive oxygen species	26 out of 4912 genes, 0.5%	46 out of 28924 genes, 0.2%	0.00019
primary metabolic process	1497 out of 4912 genes, 30.5%	7908 out of 28924 genes, 27.3%	0.00049
signal transduction	230 out of 4912 genes, 4.7%	974 out of 28924 genes, 3.4%	0.00065
response to hydrogen peroxide	21 out of 4912 genes, 0.4%	34 out of 28924 genes, 0.1%	0.00067
protein modification process	304 out of 4912 genes, 6.2%	1357 out of 28924 genes, 4.7%	0.00101
cell communication	255 out of 4912 genes, 5.2%	1109 out of 28924 genes, 3.8%	0.0012
cellular component organization and biogenesis	328 out of 4912 genes, 6.7%	1497 out of 28924 genes, 5.2%	0.00245
aromatic compound metabolic process	81 out of 4912 genes, 1.6%	275 out of 28924 genes, 1.0%	0.00256
pigment metabolic process	39 out of 4912 genes, 0.8%	101 out of 28924 genes, 0.3%	0.00339
post-translational protein modification	272 out of 4912 genes, 5.5%	1213 out of 28924 genes, 4.2%	0.00346
response to stress	345 out of 4912 genes, 7.0%	1594 out of 28924 genes, 5.5%	0.00376
phosphate metabolic process	244 out of 4912 genes, 5.0%	1071 out of 28924 genes, 3.7%	0.00378
phosphorus metabolic process	244 out of 4912 genes, 5.0%	1073 out of 28924 genes, 3.7%	0.00428
response to jasmonic acid stimulus	48 out of 4912 genes, 1.0%	139 out of 28924 genes, 0.5%	0.00557
response to light intensity	26 out of 4912 genes, 0.5%	56 out of 28924 genes, 0.2%	0.00637
localization	374 out of 4912 genes, 7.6%	1760 out of 28924 genes, 6.1%	0.00719
establishment of localization	371 out of 4912 genes, 7.6%	1746 out of 28924 genes, 6.0%	0.00787
secondary metabolic process	100 out of 4912 genes, 2.0%	372 out of 28924 genes, 1.3%	0.00864
biological regulation	515 out of 4912 genes, 10.5%	2521 out of 28924 genes, 8.7%	0.00905
response to endogenous stimulus	188 out of 4912 genes, 3.8%	801 out of 28924 genes, 2.8%	0.00917
hormone-mediated signaling	67 out of 4912 genes, 1.4%	225 out of 28924 genes, 0.8%	0.01247
amino acid and derivative metabolic process	122 out of 4912 genes, 2.5%	481 out of 28924 genes, 1.7%	0.01358
transport	365 out of 4912 genes, 7.4%	1729 out of 28924 genes, 6.0%	0.01574
protein amino acid phosphorylation	214 out of 4912 genes, 4.4%	943 out of 28924 genes, 3.3%	0.01808
carboxylic acid metabolic process	148 out of 4912 genes, 3.0%	615 out of 28924 genes, 2.1%	0.02421
organic acid metabolic process	148 out of 4912 genes, 3.0%	616 out of 28924 genes, 2.1%	0.02611
response to temperature stimulus	86 out of 4912 genes, 1.8%	318 out of 28924 genes, 1.1%	0.02806
aromatic compound biosynthetic process	52 out of 4912 genes, 1.1%	167 out of 28924 genes, 0.6%	0.03552
intracellular signaling cascade	140 out of 4912 genes, 2.9%	581 out of 28924 genes, 2.0%	0.03697
nitrogen compound biosynthetic process	52 out of 4912 genes, 1.1%	168 out of 28924 genes, 0.6%	0.04118
amine biosynthetic process	48 out of 4912 genes, 1.0%	151 out of 28924 genes, 0.5%	0.04216
